# Supplementary material for: N-Cyclo­dodecyl-5-(dimethyl­amino)­naphthalene-1-sulfonamide
Source: Acta Crystallogr Sect E Struct Rep Online. 2008 Jun 7;64(Pt 7):o1204. doi: 10.1107/S1600536808016164 (PMC2961696; doi:10.1107/S1600536808016164)
Supplement: Supplementary file 1 [file e-64-o1204-sup1.cif]

##############################################################################
###                                                                        ###
###        Electronic paper (Acta Crystallographica Section E)             ###
###                                                                        ###
##############################################################################
#                                                                            #
# This CIF contains the data in a paper accepted for publication in Acta     #
# Crystallographica Section E. It conforms to the requirements of Notes      #
# for Authors for Section E, and has been peer reviewed under the auspices   #
# of the IUCr Commission on Journals.                                        #
#                                                                            #
# Full details of the Crystallographic Information File format               #
# are given in the paper "The Crystallographic Information File (CIF):       #
# a New Standard Archive File for Crystallography" by S. R. Hall, F. H.      #
# Allen and I. D. Brown [Acta Cryst. (1991), A47, 655-685].                  #
#                                                                            #
# The current version of the core CIF dictionary is obtainable from          #
# ftp://ftp.iucr.org/pub/cif_core.dic. The current version number is 2.4.    #
#                                                                            #
# Software is freely available for graphical display of the structure(s) in  #
# this CIF.  For information consult the CIF home page http://www.iucr.org/  #
# cif/home.html                                                              #
#                                                                            #
# This file may be used for bona fide research purposes within the           #
# scientific community so long as proper attribution is given to the journal # 
# article from which it was obtained.                                        #
#                                                                            #
##############################################################################
                                             
data_global
_audit_creation_method     ?
_journal_data_validation_number     ?
_journal_date_recd_electronic     2008-03-31
_journal_date_accepted     2008-05-28
_journal_name_full     'Acta Crystallographica, Section E'
_journal_year     2008
_journal_volume     64
_journal_issue      7
_journal_page_first     o1204
_journal_page_last     o1204
_journal_paper_category     QO
_journal_coeditor_code     XU2416
_publ_contact_author_name     'Professor B. T. Ibragimov'
_publ_contact_author_address
;
Institute of Bioorganic Chemistry
Academy of Sciences of Uzbekistan
H Abdullaev 83
Tashkent 100125
Uzbekistan
;
_publ_contact_author_email     bahtier@academy.uzsci.net
_publ_contact_author_fax     ' '
_publ_contact_author_phone     ?
_publ_section_title
;
<i>N</i>-Cyclododecyl-5-(dimethylamino)naphthalene-1-sulfonamide
;
loop_
    _publ_author_name
    _publ_author_address
    'Fischer, Conrad'
;
Institut f\"ur Organische Chemie
TU Bergakademie Freiberg
Leipziger Strasse 29
D-09596 Freiberg/Sachsen
Germany
;
    'Gruber, Tobias'
;
Institut f\"ur Organische Chemie
TU Bergakademie Freiberg
Leipziger Strasse 29
D-09596 Freiberg/Sachsen
Germany
;
    'Seichter, Wilhelm'
;
Institut f\"ur Organische Chemie
TU Bergakademie Freiberg
Leipziger Strasse 29
D-09596 Freiberg/Sachsen
Germany
;
    'Weber, Edwin'
;
Institut f\"ur Organische Chemie
TU Bergakademie Freiberg
Leipziger Strasse 29
D-09596 Freiberg/Sachsen
Germany
;
    'Ibragimov, Bakhtiyar T.'
;
Institute of Bioorganic Chemistry
Academy of Sciences of Uzbekistan
H Abdullaev 83
Tashkent 100125
Uzbekistan
;
data_I
_audit_creation_method     SHELXL-97
_chemical_name_systematic
;
<i>N</i>-Cyclododecyl-5-(dimethylamino)naphthalene-1-sulfonamide
;
_chemical_name_common     ?
_chemical_formula_moiety     'C24 H36 N2 O2 S'
_chemical_formula_sum     'C24 H36 N2 O2 S'
_chemical_formula_iupac     'C24 H36 N2 O2 S'
_chemical_formula_weight     416.62
_chemical_melting_point     '437'
_symmetry_cell_setting     monoclinic
_symmetry_space_group_name_H-M     'P 21/c'
_symmetry_space_group_name_Hall     '-P 2ybc'
loop_
    _symmetry_equiv_pos_as_xyz
    'x, y, z'
    '-x, y+1/2, -z+1/2'
    '-x, -y, -z'
    'x, -y-1/2, z-1/2'
_cell_length_a     10.3564(3)
_cell_length_b     13.5117(4)
_cell_length_c     16.2076(4)
_cell_angle_alpha     90.00
_cell_angle_beta     95.8140(10)
_cell_angle_gamma     90.00
_cell_volume     2256.30(11)
_cell_formula_units_Z     4
_cell_measurement_reflns_used     9249
_cell_measurement_theta_min     2.49
_cell_measurement_theta_max     38.98
_cell_measurement_temperature     93(2)
_exptl_crystal_description     plate
_exptl_crystal_colour     'light yellow'
_exptl_crystal_size_max     0.54
_exptl_crystal_size_mid     0.42
_exptl_crystal_size_min     0.29
_exptl_crystal_density_diffrn     1.227
_exptl_crystal_density_meas     ?
_exptl_crystal_density_method     'not measured'
_exptl_crystal_F_000     904
_exptl_absorpt_coefficient_mu     0.166
_exptl_absorpt_correction_type     'multi scan'
_exptl_absorpt_process_details     '(SADABS; Sheldrick, 2002)'
_exptl_absorpt_correction_T_min     0.8262
_exptl_absorpt_correction_T_max     0.9535
_exptl_special_details
;
^1^H NMR (400 MHz, CDCl~3~, \d, p.p.m.):
0.95 (4<i>H</i>, m, CH~2~, 1.09 (4<i>H</i>, m, CH~2~), 1.20 (12<i>H</i>, m,
CH~2~), 1.41 (2<i>H</i>, m, CH~2~), 2.88 (6<i>H</i>, s, N(CH~3~)~2~), 3.20
(1<i>H</i>, m, C<i>H</i>NH), 4.57 (1<i>H</i>, s, CHN<i>H</i>), 7.17
(1<i>H</i>, d, Ar<i>H</i>), 7.53 (2<i>H</i>, d, ArH), 8.32 (2<i>H</i>, m,
ArH), 8.52 (1<i>H</i>, d, ArH). ^13^C NMR (100 MHz, CDCl~3~, \d, p.p.m.):
21.09, 23.06, 23.17, 23.24, 23.52, 31.13 (<i>C</i>H~2~), 45.36
(N(<i>C</i>H~3~)~2~), 50.53 (<i>C</i>HNH), 115.03 (6-Ar<i>C</i>), 119.00,
123.09 (2-, 8-Ar<i>C</i>), 128.21, 129.61, 129.76, 129.84, 130.24
(3-,4-,4a-,7-,8a-Ar<i>C</i>), 135.57 (1-Ar<i>C</i>), 151.89 (5-Ar<i>C</i>).
IR (KBr): 3290 (N---H); 3076, 3051 (C---H~ar~); 2937, 2862 (C---H~alk~);
2787 (N---CH~3~); 1620, 1592, 1574 (C?C); 1474; 1453; 1413; 1356; 1313;
1231; 1206; 1164; 1150; 1092; 1074; 1060; 1028; 946; 882; 792; 689; 632; 578.
;
_diffrn_ambient_temperature     93(2)
_diffrn_radiation_type     MoK\a
_diffrn_radiation_wavelength     0.71073
_diffrn_radiation_source     'fine-focus sealed tube'
_diffrn_radiation_monochromator     graphite
_diffrn_measurement_device_type     'Bruker Kappa APEXII CCD'
_diffrn_measurement_method     '\f and \w'
_diffrn_detector_area_resol_mean     ?
_diffrn_reflns_number     71103
_diffrn_reflns_av_R_equivalents     0.0337
_diffrn_reflns_av_sigmaI/netI     0.0328
_diffrn_reflns_theta_min     1.97
_diffrn_reflns_theta_max     41.03
_diffrn_reflns_theta_full     41.03
_diffrn_measured_fraction_theta_max     0.999
_diffrn_measured_fraction_theta_full     0.999
_diffrn_reflns_limit_h_min     -18
_diffrn_reflns_limit_h_max     19
_diffrn_reflns_limit_k_min     -24
_diffrn_reflns_limit_k_max     24
_diffrn_reflns_limit_l_min     -29
_diffrn_reflns_limit_l_max     29
_diffrn_standards_number     0
_diffrn_standards_interval_count     0
_diffrn_standards_interval_time     0
_diffrn_standards_decay_%     ?
_refine_special_details
;
Refinement of <i>F</i>^2^ against ALL reflections. The weighted <i>R</i>-factor
<i>wR</i> and goodness of fit <i>S</i> are based on <i>F</i>^2^, conventional
<i>R</i>-factors <i>R</i> are based on <i>F</i>, with <i>F</i> set to zero for
negative <i>F</i>^2^. The threshold expression of <i>F</i>^2^ >
\s(<i>F</i>^2^) is used only for calculating <i>R</i>-factors(gt) <i>etc</i>.
and is not relevant to the choice of reflections for refinement.
<i>R</i>-factors based on <i>F</i>^2^ are statistically about twice as large
as those based on <i>F</i>, and <i>R</i>- factors based on ALL data will be
even larger.
;
_reflns_number_total     14866
_reflns_number_gt     10604
_reflns_threshold_expression     I>2\s(I)
_refine_ls_structure_factor_coef     Fsqd
_refine_ls_matrix_type     full
_refine_ls_R_factor_all     0.0641
_refine_ls_R_factor_gt     0.0385
_refine_ls_wR_factor_gt     0.1057
_refine_ls_wR_factor_ref     0.1204
_refine_ls_goodness_of_fit_ref     1.019
_refine_ls_restrained_S_all     1.019
_refine_ls_number_reflns     14866
_refine_ls_number_parameters     469
_refine_ls_number_restraints     0
_refine_ls_hydrogen_treatment     mixed
_refine_ls_weighting_scheme     calc
_refine_ls_weighting_details
         'calc w=1/[\s^2^(Fo^2^)+(0.0655P)^2^+0.1633P] where P=(Fo^2^+2Fc^2^)/3'
_atom_sites_solution_hydrogens     geom
_atom_sites_solution_primary     direct
_atom_sites_solution_secondary     difmap
_refine_ls_shift/su_max     0.000
_refine_ls_shift/su_mean     0.000
_refine_diff_density_max     0.455
_refine_diff_density_min     -0.262
_refine_ls_extinction_method     none
_refine_ls_extinction_coef     ?
loop_
    _atom_type_symbol
    _atom_type_description
    _atom_type_scat_dispersion_real
    _atom_type_scat_dispersion_imag
    _atom_type_scat_source
    'C' 'C' 0.0033 0.0016
                         'International Tables Vol C Tables 4.2.6.8 and 6.1.1.4'
    'H' 'H' 0.0000 0.0000
                         'International Tables Vol C Tables 4.2.6.8 and 6.1.1.4'
    'N' 'N' 0.0061 0.0033
                         'International Tables Vol C Tables 4.2.6.8 and 6.1.1.4'
    'O' 'O' 0.0106 0.0060
                         'International Tables Vol C Tables 4.2.6.8 and 6.1.1.4'
    'S' 'S' 0.1246 0.1234
                         'International Tables Vol C Tables 4.2.6.8 and 6.1.1.4'
_computing_data_collection     'APEX2 (Bruker, 2004)'
_computing_cell_refinement     'SAINT (Bruker, 2004)'
_computing_data_reduction     'SAINT (Bruker, 2004)'
_computing_structure_solution     'SHELXTL (Sheldrick, 2008)'
_computing_structure_refinement     'SHELXTL (Sheldrick, 2008)'
_computing_molecular_graphics     'SHELXTL (Sheldrick, 2008)'
_computing_publication_material     'SHELXTL (Sheldrick, 2008)'
loop_
    _atom_site_type_symbol
    _atom_site_label
    _atom_site_fract_x
    _atom_site_fract_y
    _atom_site_fract_z
    _atom_site_U_iso_or_equiv
    _atom_site_adp_type
    _atom_site_calc_flag
    _atom_site_refinement_flags
    _atom_site_occupancy
    _atom_site_disorder_assembly
    _atom_site_disorder_group
    S S1 0.039201(15) 0.332136(11) 0.456193(9) 0.01773(4) Uani d . 1 A 1
    O O1 -0.06052(5) 0.36676(4) 0.50517(3) 0.02297(10) Uani d . 1 A 1
    O O2 0.11146(5) 0.24527(4) 0.48235(3) 0.02405(10) Uani d . 1 A 1
    N N1 -0.23380(5) 0.42906(4) 0.08519(3) 0.01851(9) Uani d . 1 A 1
    N N2 0.14083(5) 0.42236(4) 0.45239(3) 0.01769(9) Uani d . 1 A 1
    H H2' 0.1060(11) 0.4782(9) 0.4485(7) 0.034(3) Uiso d . 1 B 1
    C C1 -0.21013(5) 0.44354(4) 0.17181(4) 0.01559(9) Uani d . 1 A 1
    C C2 -0.25882(6) 0.52375(5) 0.21154(4) 0.01812(10) Uani d . 1 A 1
    H H2 -0.3110 0.5712 0.1804 0.022 Uiso calc R 1 A 1
    C C3 -0.23173(7) 0.53578(5) 0.29785(4) 0.01954(11) Uani d . 1 A 1
    H H3 -0.2671 0.5909 0.3242 0.023 Uiso calc R 1 A 1
    C C4 -0.15557(6) 0.46971(5) 0.34466(4) 0.01791(10) Uani d . 1 A 1
    H H4 -0.1360 0.4807 0.4025 0.021 Uiso calc R 1 A 1
    C C5 -0.10584(6) 0.38498(4) 0.30710(4) 0.01552(9) Uani d . 1 A 1
    C C6 -0.02721(6) 0.31162(4) 0.35209(4) 0.01712(10) Uani d . 1 A 1
    C C7 0.01112(7) 0.22697(5) 0.31416(4) 0.02077(11) Uani d . 1 A 1
    H H7 0.0636 0.1796 0.3452 0.025 Uiso calc R 1 A 1
    C C8 -0.02742(7) 0.21044(5) 0.22930(5) 0.02228(12) Uani d . 1 A 1
    H H8 -0.0040 0.1506 0.2039 0.027 Uiso calc R 1 A 1
    C C9 -0.09844(6) 0.28033(5) 0.18340(4) 0.01948(10) Uani d . 1 A 1
    H H9 -0.1227 0.2687 0.1261 0.023 Uiso calc R 1 A 1
    C C10 -0.13641(5) 0.36992(4) 0.21999(4) 0.01529(9) Uani d . 1 A 1
    C C11 -0.11742(7) 0.43858(6) 0.04101(4) 0.02615(13) Uani d . 1 A 1
    H H11A -0.0945 0.5087 0.0370 0.039 Uiso calc R 1 A 1
    H H11B -0.1349 0.4107 -0.0148 0.039 Uiso calc R 1 A 1
    H H11C -0.0453 0.4027 0.0714 0.039 Uiso calc R 1 A 1
    C C12 -0.33772(7) 0.48886(6) 0.04336(4) 0.02499(13) Uani d . 1 A 1
    H H12A -0.4145 0.4848 0.0739 0.037 Uiso calc R 1 A 1
    H H12B -0.3593 0.4641 -0.0132 0.037 Uiso calc R 1 A 1
    H H12C -0.3092 0.5579 0.0413 0.037 Uiso calc R 1 A 1
    C C13 0.26599(10) 0.40723(8) 0.41631(6) 0.01599(15) Uani d P 0.8623(12) A 1
    H H13 0.2564(11) 0.3489(8) 0.3830(7) 0.015(2) Uiso d P 0.8623(12) A 1
    C C14 0.29031(8) 0.49533(6) 0.36018(5) 0.01951(13) Uani d P 0.8623(12) A 1
    H H14A 0.3902(12) 0.5005(9) 0.3563(7) 0.026(3) Uiso d P 0.8623(12) A 1
    H H14B 0.2651(13) 0.5557(10) 0.3868(8) 0.031(3) Uiso d P 0.8623(12) A 1
    C C15 0.21831(8) 0.48964(6) 0.27273(5) 0.02269(15) Uani d P 0.8623(12) A 1
    H H15A 0.1238(12) 0.4829(9) 0.2768(7) 0.025(3) Uiso d P 0.8623(12) A 1
    H H15B 0.2324(13) 0.5552(10) 0.2449(8) 0.031(3) Uiso d P 0.8623(12) A 1
    C C16 0.25964(11) 0.40350(9) 0.21972(7) 0.02426(19) Uani d P 0.8623(12) A 1
    H H16A 0.2467(12) 0.3403(9) 0.2514(8) 0.020(3) Uiso d P 0.8623(12) A 1
    H H16B 0.2029(13) 0.4015(10) 0.1665(8) 0.032(3) Uiso d P 0.8623(12) A 1
    C C17 0.39987(9) 0.40970(6) 0.19824(5) 0.02443(15) Uani d P 0.8623(12) A 1
    H H17A 0.4599(12) 0.4308(9) 0.2472(8) 0.026(3) Uiso d P 0.8623(12) A 1
    H H17B 0.4033(14) 0.4678(11) 0.1564(9) 0.041(4) Uiso d P 0.8623(12) A 1
    C C18 0.45099(12) 0.31286(7) 0.16479(6) 0.02798(18) Uani d P 0.8623(12) A 1
    H H18A 0.5359(15) 0.3266(11) 0.1369(9) 0.040(4) Uiso d P 0.8623(12) A 1
    H H18B 0.3903(16) 0.2865(13) 0.1204(10) 0.051(4) Uiso d P 0.8623(12) A 1
    C C19 0.47808(14) 0.23333(9) 0.23171(8) 0.0257(2) Uani d P 0.8623(12) A 1
    H H19A 0.4022(12) 0.2275(9) 0.2587(8) 0.027(3) Uiso d P 0.8623(12) A 1
    H H19B 0.4843(15) 0.1656(11) 0.2067(9) 0.042(4) Uiso d P 0.8623(12) A 1
    C C20 0.59746(8) 0.25578(6) 0.29262(6) 0.02371(15) Uani d P 0.8623(12) A 1
    H H20A 0.6066(13) 0.3314(9) 0.2995(8) 0.027(3) Uiso d P 0.8623(12) A 1
    H H20B 0.6733(13) 0.2330(10) 0.2690(8) 0.033(3) Uiso d P 0.8623(12) A 1
    C C21 0.59636(9) 0.20577(6) 0.37710(6) 0.02530(16) Uani d P 0.8623(12) A 1
    H H21A 0.5887(13) 0.1346(10) 0.3676(8) 0.032(3) Uiso d P 0.8623(12) A 1
    H H21B 0.6813(12) 0.2197(9) 0.4102(8) 0.025(3) Uiso d P 0.8623(12) A 1
    C C22 0.48776(10) 0.24042(7) 0.42801(6) 0.02177(15) Uani d P 0.8623(12) A 1
    H H22A 0.4013(12) 0.2295(9) 0.3935(7) 0.024(3) Uiso d P 0.8623(12) A 1
    H H22B 0.4854(13) 0.1965(10) 0.4788(8) 0.030(3) Uiso d P 0.8623(12) A 1
    C C23 0.50024(8) 0.34853(6) 0.45558(5) 0.02195(14) Uani d P 0.8623(12) A 1
    H H23A 0.5261(11) 0.3903(9) 0.4092(7) 0.022(3) Uiso d P 0.8623(12) A 1
    H H23B 0.5757(12) 0.3529(9) 0.4994(8) 0.027(3) Uiso d P 0.8623(12) A 1
    C C24 0.37593(8) 0.39027(6) 0.48608(5) 0.01908(13) Uani d P 0.8623(12) A 1
    H H24A 0.3437(12) 0.3419(8) 0.5269(8) 0.021(3) Uiso d P 0.8623(12) A 1
    H H24B 0.3937(12) 0.4520(9) 0.5149(8) 0.026(3) Uiso d P 0.8623(12) A 1
    C C13A 0.2423(7) 0.4184(5) 0.3938(4) 0.0194(11) Uani d P 0.1377(12) A 2
    H H13A 0.2460 0.3492 0.3722 0.023 Uiso calc PR 0.1377(12) A 2
    C C14A 0.2135(5) 0.4874(4) 0.3205(3) 0.0217(9) Uani d P 0.1377(12) A 2
    H H14C 0.2274 0.5566 0.3396 0.026 Uiso calc PR 0.1377(12) A 2
    H H14D 0.1211 0.4805 0.2989 0.026 Uiso calc PR 0.1377(12) A 2
    C C15A 0.2983(6) 0.4673(4) 0.2497(4) 0.0269(10) Uani d P 0.1377(12) A 2
    H H15C 0.2839 0.5208 0.2081 0.032 Uiso calc PR 0.1377(12) A 2
    H H15D 0.3907 0.4697 0.2724 0.032 Uiso calc PR 0.1377(12) A 2
    C C16A 0.2720(8) 0.3687(6) 0.2067(5) 0.0289(13) Uani d P 0.1377(12) A 2
    H H16C 0.1888 0.3727 0.1710 0.035 Uiso calc PR 0.1377(12) A 2
    H H16D 0.2629 0.3171 0.2491 0.035 Uiso calc PR 0.1377(12) A 2
    C C17A 0.3806(6) 0.3380(5) 0.1532(4) 0.0292(11) Uani d P 0.1377(12) A 2
    H H17C 0.3500 0.2805 0.1186 0.035 Uiso calc PR 0.1377(12) A 2
    H H17D 0.3959 0.3932 0.1152 0.035 Uiso calc PR 0.1377(12) A 2
    C C18A 0.5089(6) 0.3109(4) 0.2021(4) 0.0262(10) Uani d P 0.1377(12) A 2
    H H18C 0.5739 0.3006 0.1621 0.031 Uiso calc PR 0.1377(12) A 2
    H H18D 0.5380 0.3684 0.2370 0.031 Uiso calc PR 0.1377(12) A 2
    C C19A 0.5103(9) 0.2219(7) 0.2568(5) 0.0290(14) Uani d P 0.1377(12) A 2
    H H19C 0.5224 0.1629 0.2222 0.035 Uiso calc PR 0.1377(12) A 2
    H H19D 0.4235 0.2160 0.2770 0.035 Uiso calc PR 0.1377(12) A 2
    C C20A 0.6097(5) 0.2175(4) 0.3309(3) 0.0226(9) Uani d P 0.1377(12) A 2
    H H20C 0.6965 0.2290 0.3121 0.027 Uiso calc PR 0.1377(12) A 2
    H H20D 0.6094 0.1500 0.3546 0.027 Uiso calc PR 0.1377(12) A 2
    C C21A 0.5887(5) 0.2918(4) 0.3989(3) 0.0226(9) Uani d P 0.1377(12) A 2
    H H21C 0.6677 0.2934 0.4388 0.027 Uiso calc PR 0.1377(12) A 2
    H H21D 0.5779 0.3584 0.3736 0.027 Uiso calc PR 0.1377(12) A 2
    C C22A 0.4735(6) 0.2708(5) 0.4459(4) 0.0227(10) Uani d P 0.1377(12) A 2
    H H22C 0.4006 0.2494 0.4056 0.027 Uiso calc PR 0.1377(12) A 2
    H H22D 0.4958 0.2145 0.4837 0.027 Uiso calc PR 0.1377(12) A 2
    C C23A 0.4269(5) 0.3538(4) 0.4958(3) 0.0227(9) Uani d P 0.1377(12) A 2
    H H23C 0.5009 0.3787 0.5335 0.027 Uiso calc PR 0.1377(12) A 2
    H H23D 0.3614 0.3277 0.5305 0.027 Uiso calc PR 0.1377(12) A 2
    C C24A 0.3680(5) 0.4397(4) 0.4452(3) 0.0220(9) Uani d P 0.1377(12) A 2
    H H24C 0.3535 0.4948 0.4835 0.026 Uiso calc PR 0.1377(12) A 2
    H H24D 0.4317 0.4628 0.4078 0.026 Uiso calc PR 0.1377(12) A 2
loop_
    _atom_site_aniso_label
    _atom_site_aniso_U_11
    _atom_site_aniso_U_22
    _atom_site_aniso_U_33
    _atom_site_aniso_U_12
    _atom_site_aniso_U_13
    _atom_site_aniso_U_23
    S1 0.01813(7) 0.01768(7) 0.01798(6) 0.00164(5) 0.00484(5) 0.00483(5)
    O1 0.0224(2) 0.0277(2) 0.0202(2) 0.00305(18) 0.00882(17) 0.00475(17)
    O2 0.0248(2) 0.0197(2) 0.0278(2) 0.00326(17) 0.00366(18) 0.00930(18)
    N1 0.0155(2) 0.0247(2) 0.01568(19) 0.00039(17) 0.00316(16) -0.00216(17)
    N2 0.0186(2) 0.0165(2) 0.0185(2) 0.00146(17) 0.00489(17) 0.00115(16)
    C1 0.0131(2) 0.0173(2) 0.0167(2) -0.00111(17) 0.00304(17) -0.00180(17)
    C2 0.0187(2) 0.0171(2) 0.0185(2) 0.00267(19) 0.00184(19) -0.00127(19)
    C3 0.0226(3) 0.0173(2) 0.0189(2) 0.0045(2) 0.0028(2) -0.00262(19)
    C4 0.0204(2) 0.0166(2) 0.0170(2) 0.00290(19) 0.00259(19) -0.00208(18)
    C5 0.0148(2) 0.0140(2) 0.0182(2) -0.00004(17) 0.00383(17) -0.00080(17)
    C6 0.0167(2) 0.0147(2) 0.0205(2) 0.00090(18) 0.00426(18) 0.00131(18)
    C7 0.0205(3) 0.0149(2) 0.0275(3) 0.00235(19) 0.0049(2) 0.0006(2)
    C8 0.0221(3) 0.0164(2) 0.0290(3) 0.0023(2) 0.0058(2) -0.0049(2)
    C9 0.0182(2) 0.0176(2) 0.0231(3) -0.00017(19) 0.0049(2) -0.0059(2)
    C10 0.0136(2) 0.0147(2) 0.0181(2) -0.00075(16) 0.00396(17) -0.00231(17)
    C11 0.0223(3) 0.0366(4) 0.0209(3) 0.0001(3) 0.0090(2) -0.0012(3)
    C12 0.0225(3) 0.0328(3) 0.0192(3) 0.0043(2) -0.0004(2) -0.0007(2)
    C13 0.0180(4) 0.0155(3) 0.0149(4) 0.0001(3) 0.0041(3) -0.0004(3)
    C14 0.0211(3) 0.0178(3) 0.0202(3) -0.0010(2) 0.0051(2) 0.0013(2)
    C15 0.0194(3) 0.0273(4) 0.0217(3) 0.0012(3) 0.0042(2) 0.0074(3)
    C16 0.0239(4) 0.0321(5) 0.0170(4) -0.0055(4) 0.0032(3) 0.0019(4)
    C17 0.0291(4) 0.0230(3) 0.0230(3) -0.0026(3) 0.0113(3) 0.0045(3)
    C18 0.0400(6) 0.0270(4) 0.0185(3) -0.0025(4) 0.0104(4) -0.0012(3)
    C19 0.0334(6) 0.0189(4) 0.0258(5) -0.0070(4) 0.0072(4) -0.0033(4)
    C20 0.0234(3) 0.0205(3) 0.0289(4) -0.0014(3) 0.0111(3) -0.0005(3)
    C21 0.0275(4) 0.0203(3) 0.0292(4) 0.0075(3) 0.0080(3) 0.0018(3)
    C22 0.0267(4) 0.0159(3) 0.0237(4) 0.0017(3) 0.0076(3) 0.0011(3)
    C23 0.0187(3) 0.0197(3) 0.0271(3) 0.0014(2) 0.0011(3) -0.0044(3)
    C24 0.0201(3) 0.0196(3) 0.0172(3) 0.0015(3) 0.0002(2) -0.0037(2)
    C13A 0.018(3) 0.020(2) 0.020(3) 0.0042(18) 0.002(2) 0.002(2)
    C14A 0.027(2) 0.0186(19) 0.020(2) 0.0021(16) 0.0067(16) 0.0068(15)
    C15A 0.029(2) 0.023(2) 0.031(2) 0.0003(18) 0.012(2) 0.0089(18)
    C16A 0.023(3) 0.036(4) 0.028(3) -0.007(3) 0.002(2) 0.001(3)
    C17A 0.029(3) 0.040(3) 0.020(2) -0.002(2) 0.0107(19) 0.007(2)
    C18A 0.030(3) 0.026(2) 0.024(2) -0.0026(19) 0.012(2) 0.0017(18)
    C19A 0.033(4) 0.028(3) 0.027(3) -0.007(3) 0.011(3) -0.006(3)
    C20A 0.027(2) 0.0194(19) 0.022(2) 0.0026(16) 0.0073(17) 0.0040(17)
    C21A 0.0190(19) 0.024(2) 0.025(2) 0.0020(16) 0.0036(16) -0.0023(17)
    C22A 0.024(2) 0.021(2) 0.023(2) 0.0085(19) 0.0006(18) 0.0006(19)
    C23A 0.0167(19) 0.026(2) 0.024(2) 0.0079(17) -0.0056(15) -0.0060(17)
    C24A 0.0172(18) 0.0193(19) 0.029(2) 0.0022(15) -0.0011(16) -0.0050(17)
_geom_special_details
;
All e.s.d.'s (except the e.s.d. in the dihedral angle between two l.s. planes)
are estimated using the full covariance matrix. The cell e.s.d.'s are taken
into account individually in the estimation of e.s.d.'s in distances, angles
and torsion angles; correlations between e.s.d.'s in cell parameters are only
used when they are defined by crystal symmetry. An approximate (isotropic)
treatment of cell e.s.d.'s is used for estimating e.s.d.'s involving l.s.
planes.
;
loop_
    _geom_bond_atom_site_label_1
    _geom_bond_atom_site_label_2
    _geom_bond_site_symmetry_2
    _geom_bond_distance
    _geom_bond_publ_flag
    S1 O2 . 1.4328(5) ?
    S1 O1 . 1.4428(5) ?
    S1 N2 . 1.6157(6) ?
    S1 C6 . 1.7781(7) ?
    N1 C1 . 1.4140(8) ?
    N1 C12 . 1.4570(9) ?
    N1 C11 . 1.4687(8) ?
    N2 C13A . 1.487(7) ?
    N2 C13 . 1.4891(12) ?
    N2 H2' . 0.835(12) ?
    C1 C2 . 1.3818(8) ?
    C1 C10 . 1.4357(9) ?
    C2 C3 . 1.4080(9) ?
    C2 H2 . 0.9500 ?
    C3 C4 . 1.3686(9) ?
    C3 H3 . 0.9500 ?
    C4 C5 . 1.4178(8) ?
    C4 H4 . 0.9500 ?
    C5 C10 . 1.4298(8) ?
    C5 C6 . 1.4341(8) ?
    C6 C7 . 1.3760(9) ?
    C7 C8 . 1.4105(10) ?
    C7 H7 . 0.9500 ?
    C8 C9 . 1.3694(10) ?
    C8 H8 . 0.9500 ?
    C9 C10 . 1.4209(8) ?
    C9 H9 . 0.9500 ?
    C11 H11A . 0.9800 ?
    C11 H11B . 0.9800 ?
    C11 H11C . 0.9800 ?
    C12 H12A . 0.9800 ?
    C12 H12B . 0.9800 ?
    C12 H12C . 0.9800 ?
    C13 C14 . 1.5344(12) ?
    C13 C24 . 1.5384(13) ?
    C13 H13 . 0.954(11) ?
    C14 C15 . 1.5352(12) ?
    C14 H14A . 1.045(12) ?
    C14 H14B . 0.970(13) ?
    C15 C16 . 1.5331(15) ?
    C15 H15A . 0.991(12) ?
    C15 H15B . 1.012(13) ?
    C16 C17 . 1.5296(14) ?
    C16 H16A . 1.012(12) ?
    C16 H16B . 0.994(13) ?
    C17 C18 . 1.5312(13) ?
    C17 H17A . 0.998(13) ?
    C17 H17B . 1.040(15) ?
    C18 C19 . 1.5324(16) ?
    C18 H18A . 1.045(15) ?
    C18 H18B . 0.974(17) ?
    C19 C20 . 1.5323(16) ?
    C19 H19A . 0.941(13) ?
    C19 H19B . 1.006(15) ?
    C20 C21 . 1.5280(13) ?
    C20 H20A . 1.031(12) ?
    C20 H20B . 0.959(14) ?
    C21 C22 . 1.5340(13) ?
    C21 H21A . 0.975(13) ?
    C21 H21B . 1.001(12) ?
    C22 C23 . 1.5292(13) ?
    C22 H22A . 1.017(12) ?
    C22 H22B . 1.017(13) ?
    C23 C24 . 1.5326(11) ?
    C23 H23A . 0.997(12) ?
    C23 H23B . 1.003(13) ?
    C24 H24A . 1.011(12) ?
    C24 H24B . 0.965(13) ?
    C13A C24A . 1.501(8) ?
    C13A C14A . 1.516(8) ?
    C13A H13 . 0.968(13) ?
    C13A H13A . 1.0000 ?
    C14A C15A . 1.538(7) ?
    C14A H14C . 0.9900 ?
    C14A H14D . 0.9900 ?
    C15A C16A . 1.516(10) ?
    C15A H15C . 0.9900 ?
    C15A H15D . 0.9900 ?
    C16A C17A . 1.545(10) ?
    C16A H16C . 0.9900 ?
    C16A H16D . 0.9900 ?
    C17A C18A . 1.521(9) ?
    C17A H17C . 0.9900 ?
    C17A H17D . 0.9900 ?
    C18A C19A . 1.494(10) ?
    C18A H18C . 0.9900 ?
    C18A H18D . 0.9900 ?
    C19A C20A . 1.501(10) ?
    C19A H19C . 0.9900 ?
    C19A H19D . 0.9900 ?
    C20A C21A . 1.523(7) ?
    C20A H20C . 0.9900 ?
    C20A H20D . 0.9900 ?
    C21A C22A . 1.507(8) ?
    C21A H21C . 0.9900 ?
    C21A H21D . 0.9900 ?
    C22A C23A . 1.490(8) ?
    C22A H22C . 0.9900 ?
    C22A H22D . 0.9900 ?
    C23A C24A . 1.513(7) ?
    C23A H23C . 0.9900 ?
    C23A H23D . 0.9900 ?
    C24A H24C . 0.9900 ?
    C24A H24D . 0.9900 ?
loop_
    _geom_angle_atom_site_label_1
    _geom_angle_atom_site_label_2
    _geom_angle_atom_site_label_3
    _geom_angle_site_symmetry_1
    _geom_angle_site_symmetry_3
    _geom_angle
    _geom_angle_publ_flag
    O2 S1 O1 . . 118.96(3) ?
    O2 S1 N2 . . 107.86(3) ?
    O1 S1 N2 . . 106.36(3) ?
    O2 S1 C6 . . 107.06(3) ?
    O1 S1 C6 . . 110.06(3) ?
    N2 S1 C6 . . 105.80(3) ?
    C1 N1 C12 . . 115.52(5) ?
    C1 N1 C11 . . 113.81(5) ?
    C12 N1 C11 . . 109.18(6) ?
    C13A N2 S1 . . 120.1(3) ?
    C13 N2 S1 . . 120.51(5) ?
    C13A N2 H2' . . 108.1(8) ?
    C13 N2 H2' . . 118.7(8) ?
    S1 N2 H2' . . 114.0(8) ?
    C2 C1 N1 . . 122.44(6) ?
    C2 C1 C10 . . 119.27(5) ?
    N1 C1 C10 . . 118.25(5) ?
    C1 C2 C3 . . 120.54(6) ?
    C1 C2 H2 . . 119.7 ?
    C3 C2 H2 . . 119.7 ?
    C4 C3 C2 . . 121.40(6) ?
    C4 C3 H3 . . 119.3 ?
    C2 C3 H3 . . 119.3 ?
    C3 C4 C5 . . 120.18(6) ?
    C3 C4 H4 . . 119.9 ?
    C5 C4 H4 . . 119.9 ?
    C4 C5 C10 . . 119.02(5) ?
    C4 C5 C6 . . 123.51(5) ?
    C10 C5 C6 . . 117.47(5) ?
    C7 C6 C5 . . 121.47(6) ?
    C7 C6 S1 . . 116.88(5) ?
    C5 C6 S1 . . 121.32(4) ?
    C6 C7 C8 . . 120.09(6) ?
    C6 C7 H7 . . 120.0 ?
    C8 C7 H7 . . 120.0 ?
    C9 C8 C7 . . 120.25(6) ?
    C9 C8 H8 . . 119.9 ?
    C7 C8 H8 . . 119.9 ?
    C8 C9 C10 . . 121.13(6) ?
    C8 C9 H9 . . 119.4 ?
    C10 C9 H9 . . 119.4 ?
    C9 C10 C5 . . 119.36(6) ?
    C9 C10 C1 . . 121.17(5) ?
    C5 C10 C1 . . 119.40(5) ?
    N2 C13 C14 . . 109.15(7) ?
    N2 C13 C24 . . 109.92(7) ?
    C14 C13 C24 . . 113.43(8) ?
    N2 C13 H13 . . 106.9(7) ?
    C14 C13 H13 . . 108.6(7) ?
    C24 C13 H13 . . 108.6(7) ?
    C13 C14 C15 . . 114.52(7) ?
    C13 C14 H14A . . 108.1(7) ?
    C15 C14 H14A . . 109.8(7) ?
    C13 C14 H14B . . 108.7(8) ?
    C15 C14 H14B . . 109.0(8) ?
    H14A C14 H14B . . 106.4(10) ?
    C16 C15 C14 . . 114.73(7) ?
    C16 C15 H15A . . 107.5(7) ?
    C14 C15 H15A . . 109.5(7) ?
    C16 C15 H15B . . 110.7(7) ?
    C14 C15 H15B . . 106.8(7) ?
    H15A C15 H15B . . 107.3(10) ?
    C17 C16 C15 . . 114.29(9) ?
    C17 C16 H16A . . 109.8(7) ?
    C15 C16 H16A . . 107.3(7) ?
    C17 C16 H16B . . 107.1(8) ?
    C15 C16 H16B . . 109.5(8) ?
    H16A C16 H16B . . 108.7(10) ?
    C16 C17 C18 . . 113.83(8) ?
    C16 C17 H17A . . 111.3(7) ?
    C18 C17 H17A . . 108.4(7) ?
    C16 C17 H17B . . 106.6(8) ?
    C18 C17 H17B . . 112.2(8) ?
    H17A C17 H17B . . 104.0(11) ?
    C17 C18 C19 . . 113.18(8) ?
    C17 C18 H18A . . 109.7(8) ?
    C19 C18 H18A . . 109.2(8) ?
    C17 C18 H18B . . 110.7(10) ?
    C19 C18 H18B . . 108.9(10) ?
    H18A C18 H18B . . 104.8(13) ?
    C20 C19 C18 . . 113.27(9) ?
    C20 C19 H19A . . 112.0(8) ?
    C18 C19 H19A . . 106.7(8) ?
    C20 C19 H19B . . 111.1(9) ?
    C18 C19 H19B . . 111.6(9) ?
    H19A C19 H19B . . 101.6(11) ?
    C21 C20 C19 . . 114.27(8) ?
    C21 C20 H20A . . 110.5(7) ?
    C19 C20 H20A . . 109.0(7) ?
    C21 C20 H20B . . 107.2(8) ?
    C19 C20 H20B . . 108.6(8) ?
    H20A C20 H20B . . 107.0(11) ?
    C20 C21 C22 . . 114.80(7) ?
    C20 C21 H21A . . 107.6(8) ?
    C22 C21 H21A . . 109.4(8) ?
    C20 C21 H21B . . 108.1(7) ?
    C22 C21 H21B . . 107.9(7) ?
    H21A C21 H21B . . 108.9(11) ?
    C23 C22 C21 . . 113.82(7) ?
    C23 C22 H22A . . 110.1(7) ?
    C21 C22 H22A . . 108.2(7) ?
    C23 C22 H22B . . 109.2(7) ?
    C21 C22 H22B . . 109.6(8) ?
    H22A C22 H22B . . 105.6(10) ?
    C22 C23 C24 . . 113.38(7) ?
    C22 C23 H23A . . 110.0(7) ?
    C24 C23 H23A . . 109.5(7) ?
    C22 C23 H23B . . 107.4(7) ?
    C24 C23 H23B . . 111.7(7) ?
    H23A C23 H23B . . 104.5(10) ?
    C23 C24 C13 . . 113.65(7) ?
    C23 C24 H24A . . 108.5(7) ?
    C13 C24 H24A . . 108.0(7) ?
    C23 C24 H24B . . 110.5(7) ?
    C13 C24 H24B . . 108.5(7) ?
    H24A C24 H24B . . 107.6(10) ?
    N2 C13A C24A . . 105.5(5) ?
    N2 C13A C14A . . 112.5(5) ?
    C24A C13A C14A . . 114.0(6) ?
    C24A C13A H13 . . 98.5(9) ?
    N2 C13A H13A . . 108.2 ?
    C13A C14A C15A . . 113.2(5) ?
    C13A C14A H14C . . 108.9 ?
    C15A C14A H14C . . 108.9 ?
    H15A C14A H14C . . 109.7 ?
    C13A C14A H14D . . 108.9 ?
    C15A C14A H14D . . 108.9 ?
    H14C C14A H14D . . 107.8 ?
    C16A C15A C14A . . 114.1(5) ?
    C16A C15A H15C . . 108.7 ?
    C14A C15A H15C . . 108.7 ?
    C16A C15A H15D . . 108.7 ?
    C14A C15A H15D . . 108.7 ?
    H15C C15A H15D . . 107.6 ?
    C15A C16A C17A . . 112.8(6) ?
    C15A C16A H16C . . 109.0 ?
    C17A C16A H16C . . 109.0 ?
    C15A C16A H16D . . 109.0 ?
    C17A C16A H16D . . 109.0 ?
    H16C C16A H16D . . 107.8 ?
    C18A C17A C16A . . 114.7(5) ?
    C18A C17A H17C . . 108.6 ?
    C16A C17A H17C . . 108.6 ?
    C18A C17A H17D . . 108.6 ?
    C16A C17A H17D . . 108.6 ?
    H17C C17A H17D . . 107.6 ?
    C19A C18A H18C . . 108.0 ?
    C17A C18A H18C . . 108.0 ?
    C19A C18A H18D . . 108.0 ?
    C17A C18A H18D . . 108.0 ?
    H18C C18A H18D . . 107.2 ?
    C18A C19A C20A . . 118.1(7) ?
    C18A C19A H19C . . 107.8 ?
    C20A C19A H19C . . 107.8 ?
    C18A C19A H19D . . 107.8 ?
    C20A C19A H19D . . 107.8 ?
    H19C C19A H19D . . 107.1 ?
    C19A C20A C21A . . 114.6(5) ?
    C19A C20A H20C . . 108.6 ?
    C21A C20A H20C . . 108.6 ?
    C19A C20A H20D . . 108.6 ?
    C21A C20A H20D . . 108.6 ?
    H20C C20A H20D . . 107.6 ?
    C22A C21A C20A . . 114.9(5) ?
    C22A C21A H21C . . 108.6 ?
    C20A C21A H21C . . 108.6 ?
    C22A C21A H21D . . 108.6 ?
    C20A C21A H21D . . 108.6 ?
    H21C C21A H21D . . 107.5 ?
    C23A C22A C21A . . 116.7(5) ?
    C23A C22A H22B . . 115.8(9) ?
    C21A C22A H22B . . 110.4(9) ?
    C23A C22A H22C . . 108.1 ?
    C21A C22A H22C . . 108.1 ?
    C23A C22A H22D . . 108.1 ?
    C21A C22A H22D . . 108.1 ?
    H22C C22A H22D . . 107.3 ?
    C24A C23A H23B . . 112.0(6) ?
    C24A C23A H24A . . 94.1(8) ?
    C24A C23A H24B . . 45.9(5) ?
    C22A C23A H23C . . 108.6 ?
    C24A C23A H23C . . 108.6 ?
    C22A C23A H23D . . 108.6 ?
    C24A C23A H23D . . 108.6 ?
    H23C C23A H23D . . 107.6 ?
    C13A C24A C23A . . 115.7(5) ?
    C13A C24A H24C . . 108.4 ?
    C23A C24A H24C . . 108.4 ?
    C13A C24A H24D . . 108.4 ?
    C23A C24A H24D . . 108.4 ?
    H24C C24A H24D . . 107.4 ?
loop_
    _geom_torsion_atom_site_label_1
    _geom_torsion_atom_site_label_2
    _geom_torsion_atom_site_label_3
    _geom_torsion_atom_site_label_4
    _geom_torsion_site_symmetry_1
    _geom_torsion_site_symmetry_2
    _geom_torsion_site_symmetry_3
    _geom_torsion_site_symmetry_4
    _geom_torsion
    _geom_torsion_publ_flag
    O2 S1 N2 C13A . . . . 62.8(3) ?
    O1 S1 N2 C13A . . . . -168.5(3) ?
    C6 S1 N2 C13A . . . . -51.5(3) ?
    O2 S1 N2 C13 . . . . 42.85(6) ?
    O1 S1 N2 C13 . . . . 171.52(6) ?
    C6 S1 N2 C13 . . . . -71.44(6) ?
    C12 N1 C1 C2 . . . . -14.76(9) ?
    C11 N1 C1 C2 . . . . 112.73(7) ?
    C12 N1 C1 C10 . . . . 163.04(6) ?
    C11 N1 C1 C10 . . . . -69.47(7) ?
    N1 C1 C2 C3 . . . . -179.36(6) ?
    C10 C1 C2 C3 . . . . 2.87(9) ?
    C1 C2 C3 C4 . . . . 0.86(10) ?
    C2 C3 C4 C5 . . . . -2.33(10) ?
    C3 C4 C5 C10 . . . . 0.04(9) ?
    C3 C4 C5 C6 . . . . -178.96(6) ?
    C4 C5 C6 C7 . . . . 175.23(6) ?
    C10 C5 C6 C7 . . . . -3.79(9) ?
    C4 C5 C6 S1 . . . . -11.56(8) ?
    C10 C5 C6 S1 . . . . 169.42(4) ?
    O2 S1 C6 C7 . . . . -6.61(6) ?
    O1 S1 C6 C7 . . . . -137.25(5) ?
    N2 S1 C6 C7 . . . . 108.23(5) ?
    O2 S1 C6 C5 . . . . 179.88(5) ?
    O1 S1 C6 C5 . . . . 49.24(6) ?
    N2 S1 C6 C5 . . . . -65.28(5) ?
    C5 C6 C7 C8 . . . . -0.35(10) ?
    S1 C6 C7 C8 . . . . -173.85(5) ?
    C6 C7 C8 C9 . . . . 2.78(10) ?
    C7 C8 C9 C10 . . . . -0.90(10) ?
    C8 C9 C10 C5 . . . . -3.35(9) ?
    C8 C9 C10 C1 . . . . 179.58(6) ?
    C4 C5 C10 C9 . . . . -173.51(6) ?
    C6 C5 C10 C9 . . . . 5.55(8) ?
    C4 C5 C10 C1 . . . . 3.62(8) ?
    C6 C5 C10 C1 . . . . -177.32(5) ?
    C2 C1 C10 C9 . . . . 172.01(6) ?
    N1 C1 C10 C9 . . . . -5.86(8) ?
    C2 C1 C10 C5 . . . . -5.06(8) ?
    N1 C1 C10 C5 . . . . 177.07(5) ?
    C13A N2 C13 C14 . . . . 42.4(10) ?
    S1 N2 C13 C14 . . . . 136.27(6) ?
    C13A N2 C13 C24 . . . . 167.4(11) ?
    S1 N2 C13 C24 . . . . -98.73(7) ?
    N2 C13 C14 C15 . . . . -81.47(9) ?
    C24 C13 C14 C15 . . . . 155.60(7) ?
    C13 C14 C15 C16 . . . . -64.30(10) ?
    C14 C15 C16 C17 . . . . -65.13(10) ?
    C15 C16 C17 C18 . . . . 165.48(8) ?
    C16 C17 C18 C19 . . . . -72.80(12) ?
    C17 C18 C19 C20 . . . . -71.53(13) ?
    C18 C19 C20 C21 . . . . 155.92(8) ?
    C19 C20 C21 C22 . . . . -64.74(11) ?
    C20 C21 C22 C23 . . . . -65.97(11) ?
    C21 C22 C23 C24 . . . . 165.03(7) ?
    C22 C23 C24 C13 . . . . -71.56(10) ?
    N2 C13 C24 C23 . . . . 165.44(7) ?
    C14 C13 C24 C23 . . . . -72.05(9) ?
    C13 N2 C13A C24A . . . . -32.4(8) ?
    S1 N2 C13A C24A . . . . -128.7(4) ?
    C13 N2 C13A C14A . . . . -157.3(15) ?
    S1 N2 C13A C14A . . . . 106.4(5) ?
    N2 C13A C14A C15A . . . . -166.6(5) ?
    C24A C13A C14A C15A . . . . 73.3(7) ?
    C13A C14A C15A C16A . . . . 66.8(7) ?
    C14A C15A C16A C17A . . . . -164.6(5) ?
    C15A C16A C17A C18A . . . . 69.2(8) ?
    C16A C17A C18A C19A . . . . 64.7(8) ?
    C17A C18A C19A C20A . . . . -153.6(6) ?
    C18A C19A C20A C21A . . . . 68.7(8) ?
    C19A C20A C21A C22A . . . . 70.4(7) ?
    C20A C21A C22A C23A . . . . -163.5(5) ?
    C21A C22A C23A C24A . . . . 67.6(6) ?
    N2 C13A C24A C23A . . . . 79.3(6) ?
    C14A C13A C24A C23A . . . . -156.7(5) ?
    C22A C23A C24A C13A . . . . 67.2(7) ?
loop_
    _geom_hbond_atom_site_label_D
    _geom_hbond_atom_site_label_H
    _geom_hbond_atom_site_label_A
    _geom_hbond_site_symmetry_A
    _geom_hbond_distance_DH
    _geom_hbond_distance_HA
    _geom_hbond_distance_DA
    _geom_hbond_angle_DHA
    _geom_hbond_publ_flag
    N2 H2 O1 3_566 0.835(12) 2.280(10)
                                     3.0650(10)
                                              154.0(10)
                                                     y
    C4 H4 O1 . 0.95 2.34 3.0260(10)
                                  128 y
    C20 H20A <i>Cg</i>A 1_655 1.031(12) 2.880(10)
                                                3.5950(10)
                                                         126.0(10)
                                                                y
    C20 H20B <i>Cg</i>B 1_655 0.959(14) 2.840(10)
                                                3.6130(10)
                                                         140.0(10)
                                                                y
    C20A H20D <i>Cg</i>B 1_655 0.99 2.81 3.7920(10)
                                                  170 y
