# Supplementary material for: N-Cyclo­dodecyl-5-(dimethyl­amino)­naphthalene-1-sulfonamide
Source: Acta Crystallogr Sect E Struct Rep Online. 2008 Jun 7;64(Pt 7):o1204. doi: 10.1107/S1600536808016164 (PMC2961696; doi:10.1107/S1600536808016164)
Supplement: Supplementary file 2 [file e-64-o1204-Isup2.hkl]

# 
# h,k,l, Fc-squared, Fo-squared, sigma(Fo-squared) and status flag 
# 
data_I
_shelx_title ' Togr_22_0m in P2(1)/c' 
_shelx_refln_list_code          4 
_shelx_F_calc_maximum      273.35 
_exptl_crystal_F_000       904.00 
_reflns_d_resolution_high  0.5413 
 
loop_ 
 _symmetry_equiv_pos_as_xyz 
 'x, y, z' 
 '-x, y+1/2, -z+1/2' 
 '-x, -y, -z' 
 'x, -y-1/2, z-1/2' 
 
_cell_length_a    10.3564 
_cell_length_b    13.5117 
_cell_length_c    16.2076 
_cell_angle_alpha  90.000 
_cell_angle_beta   95.814 
_cell_angle_gamma  90.000 
 
_shelx_F_squared_multiplier     1.000 
 
loop_ 
 _refln_index_h 
 _refln_index_k 
 _refln_index_l 
 _refln_F_squared_calc 
 _refln_F_squared_meas 
 _refln_F_squared_sigma 
 _refln_observed_status 
   1   0   0     6230.11     6156.96    315.89 o 
   2   0   0     4334.64     4242.56     57.50 o 
   3   0   0      106.84      144.30      3.58 o 
   4   0   0      970.14     1062.67     20.33 o 
   5   0   0       28.54       24.20      5.08 o 
   6   0   0     1319.47     1481.43     22.19 o 
   7   0   0        0.33        0.17      1.10 o 
   8   0   0     3307.21     3421.23     35.88 o 
   9   0   0       64.78       35.20      2.78 o 
  10   0   0       29.74       34.90      3.23 o 
  11   0   0     1621.69     1583.44     21.84 o 
  12   0   0      298.05      308.60      7.97 o 
  13   0   0      375.11      386.18     10.44 o 
  14   0   0      173.81      161.44      7.28 o 
  15   0   0       59.59       64.06      6.84 o 
  16   0   0      177.66      187.85     10.43 o 
  17   0   0       73.84       92.54      8.31 o 
  18   0   0        6.44        2.86      5.92 o 
  19   0   0        0.03       -3.04      6.80 o 
   1   1   0       88.68       14.22      4.60 o 
   2   1   0     1282.04     1371.01     15.08 o 
   3   1   0      554.01      637.22      7.99 o 
   4   1   0        0.11        0.59      0.67 o 
   5   1   0      854.13      795.15      8.68 o 
   6   1   0       74.40       80.78      1.98 o 
   7   1   0      531.17      520.33      5.72 o 
   8   1   0       42.98       29.09      1.40 o 
   9   1   0     1016.08      975.75     10.10 o 
  10   1   0       69.62       68.78      2.56 o 
  11   1   0       21.97       14.48      1.91 o 
  12   1   0       21.94       26.48      2.67 o 
  13   1   0       10.60        7.91      2.32 o 
  14   1   0       23.24       24.80      2.92 o 
  15   1   0       49.13       52.89      4.60 o 
  16   1   0       15.99       10.69      4.70 o 
  17   1   0        0.52       -3.79      3.79 o 
  18   1   0       54.74       61.19      7.62 o 
  19   1   0        0.03        4.36      5.03 o 
   0   2   0      289.86      333.99      6.13 o 
   1   2   0        4.99       11.62      0.81 o 
   2   2   0    74719.73    71403.51   1160.32 o 
   3   2   0      973.25     1040.23     11.14 o 
   4   2   0       66.34       59.99      1.85 o 
   5   2   0       16.81       22.35      1.18 o 
   6   2   0      401.87      471.70      4.53 o 
   7   2   0        6.23       11.93      1.00 o 
   8   2   0        1.02        1.79      0.92 o 
   9   2   0      186.90      179.70      3.64 o 
  10   2   0      426.82      442.03      6.23 o 
  11   2   0        3.62        2.53      1.62 o 
  12   2   0        7.47        7.99      1.99 o 
  13   2   0      253.21      252.46      7.23 o 
  14   2   0      323.64      333.89      8.77 o 
  15   2   0       60.55       56.10      6.24 o 
  16   2   0        7.75        6.21      3.90 o 
  17   2   0        1.83       -0.44      4.63 o 
  18   2   0       18.29       17.92      6.14 o 
   1   3   0      804.18      735.09      7.47 o 
   2   3   0    10487.99    10879.47    103.76 o 
   3   3   0      858.02      911.54     10.07 o 
   4   3   0       32.16       35.14      2.55 o 
   5   3   0        6.53        7.66      1.13 o 
   6   3   0      452.37      475.77      4.78 o 
   7   3   0      484.68      519.57      5.15 o 
   8   3   0     1909.13     1881.54     13.54 o 
   9   3   0        6.24        6.78      1.46 o 
  10   3   0      132.10      136.49      3.47 o 
  11   3   0       89.16       85.67      3.41 o 
  12   3   0        4.98        5.85      2.06 o 
  13   3   0       57.41       57.79      3.81 o 
  14   3   0        2.64       -1.09      2.69 o 
  15   3   0        0.28       -1.79      2.85 o 
  16   3   0      116.73      115.69      7.04 o 
  17   3   0        0.00        1.39      3.94 o 
  18   3   0        7.98       12.26      4.70 o 
   0   4   0     3142.37     3226.88     42.83 o 
   1   4   0     1617.56     1556.58     26.14 o 
   2   4   0      534.45      536.18      6.17 o 
   3   4   0      192.65      194.87      3.29 o 
   4   4   0        0.51       11.28      1.67 o 
   5   4   0        2.25        0.88      0.75 o 
   6   4   0      207.97      185.65      3.47 o 
   7   4   0       22.31       21.82      1.25 o 
   8   4   0       92.14       87.24      2.18 o 
   9   4   0      742.74      715.38      8.12 o 
  10   4   0      713.58      685.65      8.89 o 
  11   4   0       49.17       47.98      2.84 o 
  12   4   0      157.51      161.16      4.76 o 
  13   4   0       72.05       77.77      4.22 o 
  14   4   0        0.76       -2.68      3.76 o 
  15   4   0        0.10       -0.75      2.92 o 
  16   4   0      128.30      124.72      6.45 o 
  17   4   0       27.11       29.91      5.17 o 
  18   4   0        5.25        1.06      5.04 o 
   1   5   0        3.45        9.18      1.13 o 
   2   5   0      199.89      253.63      3.91 o 
   3   5   0       28.47       53.90      1.64 o 
   4   5   0        8.10        3.44      0.78 o 
   5   5   0       42.98       44.21      1.58 o 
   6   5   0     2123.53     2122.04     15.06 o 
   7   5   0      393.50      399.11      4.35 o 
   8   5   0      261.40      283.39      4.22 o 
   9   5   0        7.89        8.82      1.79 o 
  10   5   0      164.96      157.22      4.23 o 
  11   5   0        7.56        8.26      2.01 o 
  12   5   0       32.29       31.05      3.08 o 
  13   5   0        1.36        2.81      2.49 o 
  14   5   0        7.19        4.39      2.91 o 
  15   5   0       13.41       19.40      3.70 o 
  16   5   0       25.08       26.56      4.12 o 
  17   5   0      165.16      182.61      8.74 o 
  18   5   0       30.06       27.38      5.33 o 
   0   6   0      293.40      409.62      7.21 o 
   1   6   0      500.12      491.88      5.07 o 
   2   6   0     1173.52     1128.39      9.47 o 
   3   6   0     3096.47     3077.82     25.32 o 
   4   6   0     1770.80     1981.43     16.27 o 
   5   6   0      219.02      214.80      2.91 o 
   6   6   0      527.83      515.38      4.99 o 
   7   6   0      130.06      134.16      2.47 o 
   8   6   0     1762.32     1719.11     14.88 o 
   9   6   0      331.55      321.18      5.05 o 
  10   6   0      716.33      700.59     10.59 o 
  11   6   0      225.32      214.04      5.71 o 
  12   6   0      166.20      161.20      9.98 o 
  13   6   0      158.47      160.33      6.13 o 
  14   6   0        0.38        1.91      2.98 o 
  15   6   0      152.72      139.20      6.29 o 
  16   6   0       46.22       52.29      4.78 o 
  17   6   0       31.86       32.51      5.18 o 
  18   6   0        0.88        2.28      4.30 o 
   1   7   0       51.29       58.59      1.30 o 
   2   7   0      196.73      212.62      2.66 o 
   3   7   0       74.19       72.29      1.83 o 
   4   7   0      681.09      636.69      5.73 o 
   5   7   0     1404.21     1512.25     11.78 o 
   6   7   0      516.65      520.49      5.60 o 
   7   7   0      162.84      150.30      4.20 o 
   8   7   0       36.26       41.99      1.92 o 
   9   7   0        3.46        3.85      1.65 o 
  10   7   0      180.86      182.49      6.92 o 
  11   7   0       15.81       15.00      2.64 o 
  12   7   0       12.25        8.21      2.61 o 
  13   7   0       42.81       48.56      4.10 o 
  14   7   0        0.09        2.10      2.94 o 
  15   7   0       94.08       92.29      5.49 o 
  16   7   0       70.00       80.80      5.47 o 
  17   7   0       50.98       53.52      5.98 o 
  18   7   0        0.04        0.74      4.13 o 
   0   8   0      273.94      367.79      5.45 o 
   1   8   0      303.42      296.89      3.22 o 
   2   8   0        6.55        5.08      0.71 o 
   3   8   0       84.60       83.60      1.79 o 
   4   8   0      958.52      930.50      8.30 o 
   5   8   0     1699.77     1716.87     14.42 o 
   6   8   0        9.11       12.37      1.28 o 
   7   8   0        7.21       11.83      1.51 o 
   8   8   0      103.83       96.78      2.96 o 
   9   8   0       15.17       19.73      2.08 o 
  10   8   0      256.81      244.09      5.91 o 
  11   8   0      141.72      148.38      7.51 o 
  12   8   0       96.94       99.86      4.96 o 
  13   8   0        3.61        4.25      2.81 o 
  14   8   0       56.03       57.09      4.48 o 
  15   8   0       74.52       78.74      5.22 o 
  16   8   0       39.26       43.62      4.73 o 
  17   8   0       29.43       26.24      4.97 o 
  18   8   0       31.96       37.75     10.34 o 
   1   9   0        4.64       10.14      0.82 o 
   2   9   0        2.67        7.29      0.79 o 
   3   9   0      480.02      529.51      5.21 o 
   4   9   0       10.04        4.22      0.95 o 
   5   9   0      705.35      632.47      7.50 o 
   6   9   0       90.66       85.05      2.50 o 
   7   9   0       33.52       27.23      2.02 o 
   8   9   0      346.56      344.36      8.99 o 
   9   9   0        2.71        2.54      1.67 o 
  10   9   0      144.26      134.49      4.64 o 
  11   9   0      340.15      365.07      7.76 o 
  12   9   0       79.62       79.21      4.57 o 
  13   9   0      122.41      127.18      5.64 o 
  14   9   0       50.43       49.56      4.35 o 
  15   9   0        0.75       -1.06      3.01 o 
  16   9   0      107.10      108.83      6.17 o 
  17   9   0        0.64       -0.78      3.90 o 
   0  10   0       70.45       58.73      2.10 o 
   1  10   0      186.94      188.79      2.50 o 
   2  10   0      347.66      405.14      3.96 o 
   3  10   0      794.83      773.62      7.02 o 
   4  10   0        4.57        7.46      1.11 o 
   5  10   0       57.71       66.73      2.24 o 
   6  10   0       67.81       70.85      2.90 o 
   7  10   0      333.53      316.71      5.61 o 
   8  10   0        0.04       -0.10      1.54 o 
   9  10   0        0.45       -1.39      1.65 o 
  10  10   0        0.05        0.15      2.15 o 
  11  10   0      292.18      302.55      8.60 o 
  12  10   0       12.00       22.57      3.31 o 
  13  10   0        3.40       -0.13      2.78 o 
  14  10   0       18.03       18.70      3.60 o 
  15  10   0        7.75        6.39      3.39 o 
  16  10   0       19.39       19.17      4.16 o 
  17  10   0       14.03        3.22      6.47 o 
   1  11   0        2.88       -0.30      0.82 o 
   2  11   0     1011.96      960.07      7.52 o 
   3  11   0     3498.41     3255.32     24.39 o 
   4  11   0      765.08      701.85      7.83 o 
   5  11   0       17.68       22.73      1.72 o 
   6  11   0        0.54        0.65      1.42 o 
   7  11   0      828.82      830.08     10.49 o 
   8  11   0      416.32      430.87      8.59 o 
   9  11   0      243.36      261.04      5.64 o 
  10  11   0      134.57      131.68      4.77 o 
  11  11   0       71.69       79.56      4.55 o 
  12  11   0       27.35       17.31      3.30 o 
  13  11   0       52.16       49.27      4.23 o 
  14  11   0       19.63       19.71      3.67 o 
  15  11   0        0.79       -3.23      3.23 o 
  16  11   0       21.67       19.86      5.58 o 
  17  11   0       28.14       17.12      6.92 o 
   0  12   0      678.23      674.58      9.23 o 
   1  12   0        2.04       -0.92      0.92 o 
   2  12   0       55.92       55.61      1.96 o 
   3  12   0      112.02      105.25      2.58 o 
   4  12   0      302.57      313.52      5.96 o 
   5  12   0       22.48       19.92      1.89 o 
   6  12   0        6.29        4.84      1.73 o 
   7  12   0        0.00       -1.49      1.49 o 
   8  12   0        0.01       -1.59      1.59 o 
   9  12   0      137.41      139.11      4.64 o 
  10  12   0       46.86       51.06      3.77 o 
  11  12   0      135.36      133.88      6.77 o 
  12  12   0       55.27       58.56      4.35 o 
  13  12   0      122.28      124.62      7.32 o 
  14  12   0       36.68       35.22      4.12 o 
  15  12   0        2.83        2.77      4.81 o 
  16  12   0        9.31       16.44      5.58 o 
   1  13   0     1968.16     1934.66     16.86 o 
   2  13   0      708.93      682.71      7.64 o 
   3  13   0      257.98      234.99      4.11 o 
   4  13   0      277.30      263.02      4.47 o 
   5  13   0     1399.52     1401.17     14.37 o 
   6  13   0      150.29      143.03      4.05 o 
   7  13   0       35.25       28.24      2.31 o 
   8  13   0       82.92       85.47      3.51 o 
   9  13   0      277.66      270.24      6.39 o 
  10  13   0       89.50       84.63      5.16 o 
  11  13   0      191.48      187.88      6.51 o 
  12  13   0        3.33        1.42      2.85 o 
  13  13   0        2.75        1.87      3.89 o 
  14  13   0       59.28       63.46      6.25 o 
  15  13   0       29.31       28.59      5.75 o 
  16  13   0        1.57        5.63      5.39 o 
   0  14   0       40.91       40.60      2.93 o 
   1  14   0        3.27        4.59      1.46 o 
   2  14   0       67.69       62.77      2.37 o 
   3  14   0        9.08       10.63      1.69 o 
   4  14   0        6.57        6.15      1.61 o 
   5  14   0       16.15       13.24      1.85 o 
   6  14   0       18.07       21.32      2.10 o 
   7  14   0        0.01       -1.13      1.65 o 
   8  14   0        3.53       -2.53      2.53 o 
   9  14   0       39.95       37.26      3.07 o 
  10  14   0       66.15       65.08      4.23 o 
  11  14   0       11.27        4.92      3.07 o 
  12  14   0       16.42       12.04      3.18 o 
  13  14   0       37.06       43.87      6.16 o 
  14  14   0      153.68      171.06      8.61 o 
  15  14   0       28.13       29.85      5.69 o 
   1  15   0      104.02      103.80      3.16 o 
   2  15   0       32.33       34.34      2.22 o 
   3  15   0      167.87      168.63      3.77 o 
   4  15   0       19.40       18.07      2.18 o 
   5  15   0       20.31       20.82      2.11 o 
   6  15   0        1.15       -1.22      1.78 o 
   7  15   0       50.27       46.91      2.96 o 
   8  15   0       84.40       81.95      3.68 o 
   9  15   0        0.04        1.25      2.09 o 
  10  15   0       10.67       11.26      2.75 o 
  11  15   0        1.52       -2.49      2.49 o 
  12  15   0        1.25        5.75      3.98 o 
  13  15   0        4.27        3.12      4.57 o 
  14  15   0       25.62       23.87      5.47 o 
  15  15   0        4.70       -2.49      9.81 o 
   0  16   0        6.36        6.26      2.94 o 
   1  16   0        0.76        1.79      1.48 o 
   2  16   0        1.16       -0.68      1.75 o 
   3  16   0       82.41       88.26      3.40 o 
   4  16   0      184.94      199.29      4.61 o 
   5  16   0       37.58       30.63      2.62 o 
   6  16   0        2.96        3.42      2.11 o 
   7  16   0        1.23       -0.62      2.01 o 
   8  16   0       39.65       34.99      3.77 o 
   9  16   0      179.71      176.66      5.61 o 
  10  16   0       28.94       22.35      3.01 o 
  11  16   0       11.00        7.26      3.95 o 
  12  16   0      148.25      147.09      7.79 o 
  13  16   0        0.11       -2.66      4.66 o 
  14  16   0       18.64       18.68      4.91 o 
   1  17   0       21.54       17.23      2.65 o 
   2  17   0       12.34        7.81      2.00 o 
   3  17   0       37.51       41.08      2.81 o 
   4  17   0      124.61      133.09      4.61 o 
   5  17   0      176.94      185.67      5.45 o 
   6  17   0      524.75      530.34      9.34 o 
   7  17   0       98.58      116.27      4.58 o 
   8  17   0      204.12      213.64      5.62 o 
   9  17   0      139.63      154.78      6.29 o 
  10  17   0       43.32       47.03      4.10 o 
  11  17   0        3.46        4.39      4.30 o 
  12  17   0       18.11       18.05      5.07 o 
  13  17   0        0.01       -4.35      4.35 o 
   0  18   0       20.30       20.69      3.43 o 
   1  18   0      170.87      174.85      7.44 o 
   2  18   0      140.09      149.87      4.74 o 
   3  18   0      277.86      273.86      7.40 o 
   4  18   0       35.91       35.52      3.13 o 
   5  18   0        9.19        7.17      2.57 o 
   6  18   0       20.88       17.92      2.84 o 
   7  18   0      113.72      118.88      4.72 o 
   8  18   0       38.28       36.01      4.00 o 
   9  18   0       17.31       17.26      4.03 o 
  10  18   0       77.85       75.57      5.35 o 
  11  18   0       14.14        7.46      3.92 o 
  12  18   0      111.13      106.47      6.41 o 
  13  18   0       23.29       27.77     11.03 o 
   1  19   0       57.72       62.28      3.62 o 
   2  19   0        9.62       11.89      2.40 o 
   3  19   0       53.13       53.72      4.09 o 
   4  19   0       35.01       35.24      3.17 o 
   5  19   0       44.36       49.79      6.69 o 
   6  19   0      242.98      251.68      6.54 o 
   7  19   0      418.11      445.77     10.13 o 
   8  19   0      337.11      352.94     12.31 o 
   9  19   0       27.41       34.69      4.88 o 
  10  19   0        0.13       -3.56      3.56 o 
  11  19   0        5.74        4.46      2.57 o 
  12  19   0        3.68       -0.15      6.07 o 
   0  20   0       82.63       89.04      5.95 o 
   1  20   0      358.86      356.27      7.74 o 
   2  20   0       25.18       18.43      2.93 o 
   3  20   0        0.15        4.08      2.55 o 
   4  20   0        1.36        0.17      2.48 o 
   5  20   0        0.15       -2.82      2.82 o 
   6  20   0       21.39       21.62      4.93 o 
   7  20   0       19.86       23.94      3.84 o 
   8  20   0       12.58       17.71      4.42 o 
   9  20   0        5.47       -1.14      3.75 o 
  10  20   0      129.03      133.22      6.75 o 
  11  20   0        3.27        1.17      5.95 o 
   1  21   0        4.71        6.40      2.63 o 
   2  21   0       24.49       21.55      3.06 o 
   3  21   0        2.26        0.01      3.03 o 
   4  21   0       14.42       12.39      4.06 o 
   5  21   0       47.39       57.11      4.67 o 
   6  21   0       28.56       29.40      4.15 o 
   7  21   0        0.08        9.48      4.00 o 
   8  21   0        0.02        2.35      2.50 o 
   9  21   0        0.69       -0.03      6.88 o 
  10  21   0       38.23       39.09     10.02 o 
   0  22   0       10.16        8.90      4.81 o 
   1  22   0        1.09        0.22      3.19 o 
   2  22   0        0.00        1.03      3.30 o 
   3  22   0        6.56        6.08      3.62 o 
   4  22   0       53.91       52.59      4.71 o 
   5  22   0        0.05       -0.19      3.60 o 
   6  22   0        9.60       12.77      4.05 o 
   7  22   0       11.29        1.73      3.70 o 
   8  22   0        7.83        5.01      8.03 o 
   1  23   0        0.24       -3.61      3.61 o 
   2  23   0       55.29       50.49      7.26 o 
   3  23   0        1.94       -2.15      3.70 o 
   4  23   0       32.88       35.61      4.32 o 
   5  23   0        0.22       -2.09      5.32 o 
   6  23   0       29.64       24.81      7.56 o 
   7  23   0       16.44       19.13      7.67 o 
   0  24   0       24.20       11.72      6.47 o 
   1  24   0       48.35       46.05      4.81 o 
   2  24   0        1.56       -1.10      3.64 o 
   3  24   0        9.74        7.93      5.45 o 
   4  24   0       26.79       17.27      7.56 o 
   5  24   0        0.55        0.07      6.40 o 
 -19   1   1        4.38        7.99      4.27 o 
 -18   1   1       10.52       12.75      4.34 o 
 -17   1   1       25.77       27.87      4.50 o 
 -16   1   1        2.65       -0.93      3.11 o 
 -15   1   1       41.28       48.69      3.64 o 
 -14   1   1       29.35       33.56      3.04 o 
 -13   1   1        2.46        1.33      2.01 o 
 -12   1   1      151.32      160.54      4.06 o 
 -11   1   1      135.94      124.80      3.45 o 
 -10   1   1        9.66        4.82      1.49 o 
  -9   1   1      701.49      697.32      7.88 o 
  -8   1   1      465.15      425.67      4.58 o 
  -7   1   1        1.80        2.08      0.76 o 
  -6   1   1        0.33       -0.33      0.50 o 
  -5   1   1      360.26      486.20      5.87 o 
  -4   1   1       14.69       14.44      1.21 o 
  -3   1   1       16.98       13.66      1.42 o 
  -2   1   1    13571.69    13793.19    130.49 o 
  -1   1   1     4933.61     5294.44     51.69 o 
   0   1   1     3640.68     3507.86    131.36 o 
   1   1   1      616.12      643.60      6.58 o 
   2   1   1      699.80      768.51      9.04 o 
   3   1   1      111.40      113.94      2.10 o 
   4   1   1      389.37      401.03      5.08 o 
   5   1   1      138.97      134.38      2.81 o 
   6   1   1      158.87      162.59      2.67 o 
   7   1   1      190.13      197.04      3.01 o 
   8   1   1      241.94      265.02      3.70 o 
   9   1   1     1805.96     1864.26     16.85 o 
  10   1   1      509.47      494.87      8.93 o 
  11   1   1        0.22       -0.80      1.61 o 
  12   1   1       91.24       86.54      3.98 o 
  13   1   1       41.64       38.62      3.35 o 
  14   1   1        0.56       -2.82      2.82 o 
  15   1   1       57.92       53.82      5.44 o 
  16   1   1        0.07       -1.30      3.78 o 
  17   1   1       47.27       40.43      5.56 o 
  18   1   1        0.21       -1.64      4.44 o 
 -19   2   1       11.33       12.52     10.81 o 
 -18   2   1       39.09       43.00      5.16 o 
 -17   2   1       81.85       89.09      7.91 o 
 -16   2   1       48.22       47.53      4.60 o 
 -15   2   1       13.84       13.85      3.11 o 
 -14   2   1       26.97       21.48      2.79 o 
 -13   2   1      134.86      138.79      4.29 o 
 -12   2   1       71.72       74.60      2.96 o 
 -11   2   1        9.66        7.31      1.70 o 
 -10   2   1      190.22      189.19      4.61 o 
  -9   2   1      863.18      858.88      9.12 o 
  -8   2   1      843.43      844.01      7.36 o 
  -7   2   1       12.36       12.30      0.97 o 
  -6   2   1        0.33        1.99      0.81 o 
  -5   2   1      102.71      139.36      2.29 o 
  -4   2   1      385.76      462.41      5.98 o 
  -3   2   1     1678.62     2054.89     20.52 o 
  -2   2   1        4.35        7.92      1.23 o 
  -1   2   1    10243.92    10396.89    113.26 o 
   0   2   1    20383.85    20576.96    190.15 o 
   1   2   1     2203.34     2126.32     18.71 o 
   2   2   1      746.82      713.97      9.62 o 
   3   2   1     1177.07     1074.98     12.69 o 
   4   2   1      341.02      311.51      5.11 o 
   5   2   1       73.07       66.34      1.98 o 
   6   2   1      979.22      994.74      8.76 o 
   7   2   1      118.09      142.82      2.54 o 
   8   2   1        4.81        3.13      0.90 o 
   9   2   1      710.99      667.54      7.82 o 
  10   2   1      434.93      416.78      6.76 o 
  11   2   1      224.82      244.45      6.64 o 
  12   2   1       77.73       79.71      3.62 o 
  13   2   1        4.16       -0.17      2.62 o 
  14   2   1        1.28        0.33      2.80 o 
  15   2   1        9.19        7.99      3.96 o 
  16   2   1        0.04        1.58      3.90 o 
  17   2   1        5.15       -3.95      3.95 o 
  18   2   1       30.34       30.09      5.68 o 
 -18   3   1       13.60        8.41      4.56 o 
 -17   3   1        9.24        0.12      4.83 o 
 -16   3   1        6.15        4.11      4.97 o 
 -15   3   1        2.05        1.99      2.97 o 
 -14   3   1       79.11       79.96      4.81 o 
 -13   3   1      739.43      741.94     10.12 o 
 -12   3   1      106.99      104.74      4.48 o 
 -11   3   1       28.93       33.20      2.20 o 
 -10   3   1      338.88      326.42      5.20 o 
  -9   3   1      665.40      635.60      7.44 o 
  -8   3   1      475.68      451.11      6.30 o 
  -7   3   1     1149.55     1275.23      9.97 o 
  -6   3   1      184.13      162.98      2.46 o 
  -5   3   1      392.94      439.66      5.07 o 
  -4   3   1     1876.90     2140.05     18.14 o 
  -3   3   1     6892.86     7103.23     67.61 o 
  -2   3   1     8025.54     8495.66     81.28 o 
  -1   3   1     1299.18     1289.08     13.09 o 
   0   3   1     8173.81     8192.17     94.26 o 
   1   3   1     5815.90     5864.87     54.13 o 
   2   3   1     1518.00     1488.45     18.70 o 
   3   3   1     1454.27     1299.93     20.14 o 
   4   3   1      458.31      457.26      6.78 o 
   5   3   1      640.74      676.06      8.39 o 
   6   3   1      623.13      713.38      8.14 o 
   7   3   1      554.35      557.86      5.45 o 
   8   3   1        0.97        0.81      0.93 o 
   9   3   1        1.01       -0.87      1.38 o 
  10   3   1      434.86      425.85      6.63 o 
  11   3   1     1197.09     1238.35     14.78 o 
  12   3   1      138.56      136.32      4.91 o 
  13   3   1      323.14      320.95      8.39 o 
  14   3   1      183.64      173.26      6.59 o 
  15   3   1      181.21      192.90      7.30 o 
  16   3   1        0.03       -3.40      3.40 o 
  17   3   1       57.96       54.20      5.91 o 
  18   3   1        3.96        4.69      4.65 o 
 -18   4   1       63.16       62.87      6.28 o 
 -17   4   1       62.11       66.41      7.17 o 
 -16   4   1       21.08       17.80      3.75 o 
 -15   4   1      149.56      147.40      6.24 o 
 -14   4   1      119.86      128.76      5.67 o 
 -13   4   1        1.48        2.17      2.21 o 
 -12   4   1        0.17        1.50      1.90 o 
 -11   4   1       19.05       19.27      2.07 o 
 -10   4   1      157.10      154.40      3.59 o 
  -9   4   1       10.67        8.49      1.48 o 
  -8   4   1      276.73      270.78      3.44 o 
  -7   4   1      588.81      551.09      5.04 o 
  -6   4   1      184.47      185.36      2.67 o 
  -5   4   1        5.38       16.79      1.02 o 
  -4   4   1     1272.06     1269.63     11.45 o 
  -3   4   1      902.01      967.79     10.65 o 
  -2   4   1        9.40        0.52      0.44 o 
  -1   4   1     2660.18     2528.37     22.40 o 
   0   4   1     1926.46     2171.35     25.62 o 
   1   4   1     2433.71     2602.50     27.46 o 
   2   4   1      776.50      829.20     17.66 o 
   3   4   1       38.24       24.78      1.43 o 
   4   4   1      320.19      316.74      6.03 o 
   5   4   1     1168.94     1153.85     13.02 o 
   6   4   1      708.40      683.41      6.68 o 
   7   4   1     1022.05      979.84      7.90 o 
   8   4   1     1020.15      994.08      8.86 o 
   9   4   1       12.79        9.38      1.65 o 
  10   4   1       69.29       77.53      3.17 o 
  11   4   1        0.90        0.45      1.94 o 
  12   4   1       25.52       27.86      3.06 o 
  13   4   1      102.33      108.28      5.27 o 
  14   4   1        5.28        0.19      4.81 o 
  15   4   1        7.30        5.13      3.58 o 
  16   4   1       53.79       53.29      5.69 o 
  17   4   1       34.74       35.45      6.78 o 
  18   4   1       16.93       12.20      4.75 o 
 -18   5   1       29.00       29.54      5.30 o 
 -17   5   1       29.38       25.70      4.39 o 
 -16   5   1        0.34       -3.62      3.62 o 
 -15   5   1      127.61      138.07      8.24 o 
 -14   5   1       61.10       61.33      4.36 o 
 -13   5   1      113.24      110.17      7.41 o 
 -12   5   1       62.87       61.37      3.27 o 
 -11   5   1      773.95      789.01     10.65 o 
 -10   5   1      275.46      275.24      5.16 o 
  -9   5   1       35.40       26.63      1.83 o 
  -8   5   1        2.02        1.37      1.07 o 
  -7   5   1       75.82       86.48      1.93 o 
  -6   5   1        1.01        5.22      0.85 o 
  -5   5   1      499.33      513.49      5.12 o 
  -4   5   1     1331.21     1444.37     12.96 o 
  -3   5   1       11.00       12.89      0.73 o 
  -2   5   1       75.16      105.48      1.70 o 
  -1   5   1     2135.92     2224.84     21.42 o 
   0   5   1      608.70      745.80      9.96 o 
   1   5   1     1170.01     1210.18     12.60 o 
   2   5   1       57.64       51.84      1.57 o 
   3   5   1      179.42      189.18      3.10 o 
   4   5   1     1206.69     1366.50     13.34 o 
   5   5   1      237.82      237.95      4.13 o 
   6   5   1       74.77       73.67      1.84 o 
   7   5   1      253.68      260.06      4.12 o 
   8   5   1      274.30      254.30      3.90 o 
   9   5   1      135.80      151.86      3.48 o 
  10   5   1       99.54       93.42      4.79 o 
  11   5   1        2.09        2.00      2.06 o 
  12   5   1      217.36      223.05      6.22 o 
  13   5   1      313.24      339.91      8.74 o 
  14   5   1        3.05        2.82      3.05 o 
  15   5   1      118.64      106.91      5.86 o 
  16   5   1      135.68      141.62     10.52 o 
  17   5   1        7.60        9.59      4.85 o 
  18   5   1        0.24       -4.62      4.62 o 
 -18   6   1       25.32       18.73      4.93 o 
 -17   6   1       33.66       27.47      4.39 o 
 -16   6   1       94.96       92.80      5.55 o 
 -15   6   1       33.35       38.56      4.17 o 
 -14   6   1        3.00       -2.17      4.20 o 
 -13   6   1        2.57       -0.21      2.51 o 
 -12   6   1      142.15      138.11      4.87 o 
 -11   6   1        5.58        2.92      1.93 o 
 -10   6   1       56.96       56.74      2.83 o 
  -9   6   1       26.73       28.00      2.02 o 
  -8   6   1     1494.48     1442.16     12.81 o 
  -7   6   1      291.06      282.55      3.54 o 
  -6   6   1      174.46      160.27      2.70 o 
  -5   6   1      175.48      220.86      2.76 o 
  -4   6   1       69.93       58.77      1.58 o 
  -3   6   1        6.73        6.24      0.63 o 
  -2   6   1      256.06      240.53      3.56 o 
  -1   6   1      408.32      412.31      5.13 o 
   0   6   1     1063.10     1191.73     10.35 o 
   1   6   1      474.40      457.58      4.53 o 
   2   6   1      536.34      585.80      5.72 o 
   3   6   1      637.07      611.31      5.71 o 
   4   6   1      885.80      822.80      7.71 o 
   5   6   1       20.44       26.75      1.24 o 
   6   6   1        1.25       -0.11      0.82 o 
   7   6   1        4.70        4.40      0.96 o 
   8   6   1      104.39      115.69      2.85 o 
   9   6   1      179.21      172.62      4.27 o 
  10   6   1       18.93       15.92      2.10 o 
  11   6   1        9.10        4.85      2.21 o 
  12   6   1        0.06       -1.47      2.23 o 
  13   6   1       35.82       43.80      5.35 o 
  14   6   1       94.89       85.11      5.93 o 
  15   6   1       11.50       12.51      4.97 o 
  16   6   1        3.98        8.10      4.15 o 
  17   6   1        4.85        4.35      4.26 o 
  18   6   1        1.15       -4.03      4.03 o 
 -18   7   1       40.00       38.08      7.38 o 
 -17   7   1       79.56       88.97      6.88 o 
 -16   7   1       65.19       76.65      5.19 o 
 -15   7   1      249.02      249.09      7.86 o 
 -14   7   1       78.48       80.00      6.93 o 
 -13   7   1        0.70       -2.43      2.43 o 
 -12   7   1       53.51       52.86      3.48 o 
 -11   7   1      591.71      591.62     13.63 o 
 -10   7   1       48.86       53.94      3.08 o 
  -9   7   1       41.18       40.69      2.20 o 
  -8   7   1      253.47      260.73      4.32 o 
  -7   7   1      588.46      599.95      6.50 o 
  -6   7   1      873.38      803.27      7.16 o 
  -5   7   1      368.35      313.07      3.84 o 
  -4   7   1      244.96      257.91      3.12 o 
  -3   7   1      215.32      250.53      2.95 o 
  -2   7   1      382.75      445.09      4.70 o 
  -1   7   1      178.89      161.02      2.41 o 
   0   7   1     4667.70     5186.32     38.36 o 
   1   7   1      798.96      609.86      5.85 o 
   2   7   1     1626.38     1736.73     14.14 o 
   3   7   1      215.52      227.41      3.02 o 
   4   7   1      479.41      490.65      4.87 o 
   5   7   1      177.91      169.24      2.81 o 
   6   7   1       25.78       33.25      1.53 o 
   7   7   1      164.61      156.76      3.33 o 
   8   7   1      455.02      437.86      6.31 o 
   9   7   1      295.50      302.00      5.73 o 
  10   7   1      160.57      158.27      4.42 o 
  11   7   1        2.45        3.81      2.26 o 
  12   7   1       34.28       31.10      3.16 o 
  13   7   1       44.57       53.33      4.29 o 
  14   7   1       13.87        9.70      3.35 o 
  15   7   1       16.01        8.84      3.88 o 
  16   7   1       31.75       25.47      4.96 o 
  17   7   1        0.63        1.83      4.27 o 
  18   7   1       19.79       15.35      5.04 o 
 -18   8   1        1.96       13.26      6.98 o 
 -17   8   1       40.60       51.59      5.75 o 
 -16   8   1      103.92      104.30      5.83 o 
 -15   8   1       13.69       14.06      3.48 o 
 -14   8   1       17.33       13.54      3.32 o 
 -13   8   1       12.99       16.29      3.16 o 
 -12   8   1        5.63        4.68      3.39 o 
 -11   8   1        1.62       -0.06      3.05 o 
 -10   8   1      381.04      398.00      7.82 o 
  -9   8   1        0.03        0.28      1.55 o 
  -8   8   1       18.10       16.62      2.53 o 
  -7   8   1      852.83      812.92      8.20 o 
  -6   8   1     4056.46     3889.86     27.26 o 
  -5   8   1     1170.15     1124.85      9.23 o 
  -4   8   1      655.38      702.46      6.60 o 
  -3   8   1      413.57      382.68      5.83 o 
  -2   8   1     1275.25     1254.01     10.76 o 
  -1   8   1        5.26       10.30      0.74 o 
   0   8   1       70.97       79.61      1.72 o 
   1   8   1      284.60      305.94      3.34 o 
   2   8   1     1520.06     1694.33     11.94 o 
   3   8   1       64.82       40.92      1.33 o 
   4   8   1      184.57      167.39      2.75 o 
   5   8   1       52.89       59.42      2.27 o 
   6   8   1      310.06      288.29      4.29 o 
   7   8   1      504.03      458.01      6.45 o 
   8   8   1      196.87      209.92      4.30 o 
   9   8   1      110.78      106.60      3.58 o 
  10   8   1      205.77      218.02      5.19 o 
  11   8   1      382.37      366.34      7.81 o 
  12   8   1      235.58      264.75      7.29 o 
  13   8   1        0.31        3.42      4.85 o 
  14   8   1      136.17      149.40      6.47 o 
  15   8   1        0.09       -2.96      2.96 o 
  16   8   1       15.25       22.14      4.29 o 
  17   8   1       13.32        9.37      4.77 o 
 -17   9   1       39.68       53.10      6.38 o 
 -16   9   1       10.49        9.33      3.69 o 
 -15   9   1        0.27       -1.24      2.95 o 
 -14   9   1       43.10       38.78      4.05 o 
 -13   9   1      441.18      443.55     10.79 o 
 -12   9   1       27.84       31.40      4.45 o 
 -11   9   1      221.80      245.11      6.23 o 
 -10   9   1       67.05       72.77      3.51 o 
  -9   9   1      274.69      274.20      5.44 o 
  -8   9   1        7.62        2.70      2.97 o 
  -7   9   1        6.40        7.30      1.78 o 
  -6   9   1     1138.88     1135.72     11.08 o 
  -5   9   1      128.02      135.21      2.69 o 
  -4   9   1        2.85       -0.70      0.70 o 
  -3   9   1      274.89      222.71      3.28 o 
  -2   9   1      693.50      722.62      5.72 o 
  -1   9   1     1355.99     1301.66      9.15 o 
   0   9   1      695.38      693.99      5.71 o 
   1   9   1       91.92       71.17      1.50 o 
   2   9   1     2783.87     3000.17     20.15 o 
   3   9   1     3127.11     2932.19     21.53 o 
   4   9   1      533.88      526.38      5.63 o 
   5   9   1        2.95        3.36      1.05 o 
   6   9   1        1.98        0.38      1.17 o 
   7   9   1        0.71        1.01      1.44 o 
   8   9   1       71.04       57.80      2.57 o 
   9   9   1       22.62       24.93      2.20 o 
  10   9   1      156.23      150.59      5.06 o 
  11   9   1      233.01      247.32      7.42 o 
  12   9   1       59.40       44.91      3.93 o 
  13   9   1       19.87       22.21      3.59 o 
  14   9   1       89.82       85.40      5.32 o 
  15   9   1       78.77       87.42      5.60 o 
  16   9   1       78.58       81.38      5.75 o 
  17   9   1       19.31       20.60      5.15 o 
 -17  10   1       12.70        3.78      4.75 o 
 -16  10   1        7.29        0.06      4.61 o 
 -15  10   1        6.06        4.99      4.27 o 
 -14  10   1      118.14      121.36      7.40 o 
 -13  10   1       14.39       13.70      3.19 o 
 -12  10   1        5.99        3.87      2.68 o 
 -11  10   1        9.78        7.57      2.68 o 
 -10  10   1       13.71        7.96      2.25 o 
  -9  10   1      212.07      203.60      4.75 o 
  -8  10   1      766.79      780.48     10.86 o 
  -7  10   1       65.92       71.21      3.19 o 
  -6  10   1      137.87      147.81      3.38 o 
  -5  10   1     2157.55     2138.65     17.55 o 
  -4  10   1     3932.41     3766.28     25.96 o 
  -3  10   1     1185.29     1116.00      8.38 o 
  -2  10   1     3274.42     3314.88     21.25 o 
  -1  10   1      251.22      217.17      2.68 o 
   0  10   1      802.03      896.60      7.15 o 
   1  10   1      832.18      754.89      6.10 o 
   2  10   1      662.10      690.84      6.04 o 
   3  10   1        9.34       13.43      1.18 o 
   4  10   1      787.72      804.73      7.40 o 
   5  10   1        3.21        0.88      1.19 o 
   6  10   1      145.22      147.93      3.78 o 
   7  10   1      246.23      261.44      5.19 o 
   8  10   1       71.75       71.31      3.09 o 
   9  10   1      484.94      488.02      7.38 o 
  10  10   1      301.78      317.88      6.57 o 
  11  10   1       19.16       23.61      3.35 o 
  12  10   1       22.39       29.53      3.61 o 
  13  10   1        0.26       -1.45      2.82 o 
  14  10   1        2.29        4.80      3.30 o 
  15  10   1        9.53        5.31      3.50 o 
  16  10   1       46.51       55.15      5.27 o 
  17  10   1        2.97        2.39      4.33 o 
 -17  11   1       10.79        6.04      4.99 o 
 -16  11   1       34.23       29.08      5.84 o 
 -15  11   1       61.54       42.47      5.58 o 
 -14  11   1        9.08        2.03      3.09 o 
 -13  11   1       36.70       47.21      4.07 o 
 -12  11   1       48.60       48.93      4.04 o 
 -11  11   1       42.38       38.89      3.49 o 
 -10  11   1        0.62        1.75      2.33 o 
  -9  11   1       33.54       32.56      2.53 o 
  -8  11   1      161.60      154.66      4.41 o 
  -7  11   1      462.43      472.33      7.15 o 
  -6  11   1      100.15      104.67      3.20 o 
  -5  11   1       69.48       67.14      2.25 o 
  -4  11   1      397.89      368.86      4.74 o 
  -3  11   1       35.37       34.89      1.57 o 
  -2  11   1       66.92       54.01      1.62 o 
  -1  11   1      137.82      145.36      2.30 o 
   0  11   1      458.67      492.67      4.76 o 
   1  11   1     3366.71     3207.27     20.83 o 
   2  11   1      175.57      147.89      2.40 o 
   3  11   1      111.71       99.02      2.46 o 
   4  11   1       41.74       29.64      1.71 o 
   5  11   1      112.97      135.41      3.61 o 
   6  11   1       17.52       16.39      1.89 o 
   7  11   1        1.69        3.00      1.63 o 
   8  11   1       63.45       61.83      3.00 o 
   9  11   1        9.30        7.21      1.92 o 
  10  11   1       23.61       30.05      2.76 o 
  11  11   1       13.24       10.96      2.92 o 
  12  11   1      304.70      318.46      8.53 o 
  13  11   1       78.43       81.57      5.22 o 
  14  11   1       32.98       38.65      5.23 o 
  15  11   1        0.28        4.62      3.56 o 
  16  11   1        8.91       11.03      4.63 o 
 -16  12   1        8.19       -0.14      5.92 o 
 -15  12   1        3.17       -2.59      4.43 o 
 -14  12   1       17.69       20.60      6.00 o 
 -13  12   1        0.76        3.02      2.82 o 
 -12  12   1        0.01       -2.03      2.46 o 
 -11  12   1       12.20       18.36      3.09 o 
 -10  12   1       34.92       34.46      3.28 o 
  -9  12   1       17.08       17.79      2.43 o 
  -8  12   1        8.52        4.98      1.93 o 
  -7  12   1      134.29      126.69      3.73 o 
  -6  12   1      530.77      502.45      7.36 o 
  -5  12   1        7.98        7.24      1.44 o 
  -4  12   1      447.11      443.42      5.48 o 
  -3  12   1       92.02       95.94      2.42 o 
  -2  12   1       58.73       50.69      1.86 o 
  -1  12   1       22.29       24.67      1.45 o 
   0  12   1      341.70      353.66      4.10 o 
   1  12   1       20.77       12.33      1.18 o 
   2  12   1     1266.27     1250.66     10.52 o 
   3  12   1       28.09       28.38      1.71 o 
   4  12   1       10.13       14.12      1.77 o 
   5  12   1        0.10       -1.25      1.40 o 
   6  12   1       65.21       72.95      4.52 o 
   7  12   1       21.91       20.51      2.16 o 
   8  12   1        0.12        2.62      1.89 o 
   9  12   1        0.68        3.55      1.92 o 
  10  12   1       93.34      109.00      5.52 o 
  11  12   1       24.01       26.12      3.56 o 
  12  12   1        4.16        5.06      3.70 o 
  13  12   1        0.02       -1.78      2.92 o 
  14  12   1        0.75       -2.94      2.94 o 
  15  12   1        2.13       -2.94      3.50 o 
  16  12   1        8.94       11.08      6.64 o 
 -16  13   1        1.32       -2.06      4.35 o 
 -15  13   1       13.50       13.21      5.04 o 
 -14  13   1        4.75       -3.92      3.92 o 
 -13  13   1        1.27        0.49      3.59 o 
 -12  13   1        5.55        2.56      2.83 o 
 -11  13   1       47.14       59.06      5.70 o 
 -10  13   1      115.11      116.52      6.24 o 
  -9  13   1      262.70      253.84      7.99 o 
  -8  13   1      176.01      170.46      4.84 o 
  -7  13   1      136.71      146.57      4.02 o 
  -6  13   1        3.07        1.63      1.48 o 
  -5  13   1        3.80        2.07      1.39 o 
  -4  13   1       20.46       25.81      1.81 o 
  -3  13   1       19.36       22.80      1.68 o 
  -2  13   1       66.87       62.54      2.23 o 
  -1  13   1      320.12      322.05      4.47 o 
   0  13   1        0.25        0.28      1.15 o 
   1  13   1      147.84      154.94      3.28 o 
   2  13   1      379.54      361.83      5.16 o 
   3  13   1      124.64      137.50      4.05 o 
   4  13   1      106.87      125.26      3.38 o 
   5  13   1       38.44       35.94      2.43 o 
   6  13   1       31.73       32.87      2.39 o 
   7  13   1        2.83        0.46      1.77 o 
   8  13   1        1.74        1.99      1.96 o 
   9  13   1       48.37       47.51      3.46 o 
  10  13   1        0.17       -2.27      2.27 o 
  11  13   1       53.44       50.52      7.16 o 
  12  13   1       26.98       24.56      4.87 o 
  13  13   1       79.41       83.45      5.24 o 
  14  13   1       47.17       47.82      4.78 o 
  15  13   1        8.57        2.92      5.26 o 
  16  13   1        1.02        7.09      6.32 o 
 -15  14   1       28.77       35.53      5.23 o 
 -14  14   1       23.24       23.58      5.17 o 
 -13  14   1        4.56        5.42      4.09 o 
 -12  14   1       21.02       13.70      4.90 o 
 -11  14   1       62.20       64.37      3.94 o 
 -10  14   1        4.32        4.89      2.41 o 
  -9  14   1        0.32        0.48      2.21 o 
  -8  14   1       14.47       15.53      2.29 o 
  -7  14   1      273.14      284.48      5.78 o 
  -6  14   1        0.56        3.37      1.67 o 
  -5  14   1      618.51      638.24      7.80 o 
  -4  14   1      197.02      196.05      4.07 o 
  -3  14   1      263.31      263.63      4.60 o 
  -2  14   1        0.37        0.25      1.27 o 
  -1  14   1        8.48       10.77      1.50 o 
   0  14   1       11.05        9.11      1.53 o 
   1  14   1       81.71       77.29      2.72 o 
   2  14   1      209.64      202.04      4.18 o 
   3  14   1        2.37        0.87      1.36 o 
   4  14   1      865.60      816.74     12.58 o 
   5  14   1      121.83      123.62      3.55 o 
   6  14   1      422.11      423.69      6.74 o 
   7  14   1      339.83      336.13      6.51 o 
   8  14   1      308.75      343.36      7.29 o 
   9  14   1      367.45      350.84      7.56 o 
  10  14   1       20.75       20.76      3.04 o 
  11  14   1        6.00        6.11      3.10 o 
  12  14   1        0.08       -1.97      3.10 o 
  13  14   1        3.50        0.03      3.16 o 
  14  14   1        0.19        2.90      4.92 o 
  15  14   1        1.22       -0.39      5.14 o 
 -15  15   1        0.05       -0.46      2.74 o 
 -14  15   1        6.92        6.41      4.39 o 
 -13  15   1        0.76        1.01      4.20 o 
 -12  15   1       64.22       56.55      5.24 o 
 -11  15   1       63.46       61.98      4.72 o 
 -10  15   1      155.24      162.29      6.28 o 
  -9  15   1       11.49       10.93      3.06 o 
  -8  15   1        7.77        6.93      3.44 o 
  -7  15   1        5.68        4.45      1.97 o 
  -6  15   1       30.30       32.85      2.80 o 
  -5  15   1      200.31      224.06      4.47 o 
  -4  15   1        0.03        0.78      1.45 o 
  -3  15   1       47.53       51.03      2.36 o 
  -2  15   1        0.51       -0.90      1.44 o 
  -1  15   1      151.63      164.82      3.89 o 
   0  15   1      321.56      305.78      5.01 o 
   1  15   1       13.72        9.75      1.62 o 
   2  15   1       30.03       34.81      2.23 o 
   3  15   1       49.76       56.78      2.64 o 
   4  15   1      141.71      146.41      3.89 o 
   5  15   1       47.58       56.40      2.83 o 
   6  15   1        7.03        3.04      1.91 o 
   7  15   1        6.30       -0.50      3.27 o 
   8  15   1        6.16       -1.22      2.04 o 
   9  15   1        2.89        0.50      2.65 o 
  10  15   1       31.92       27.80      3.30 o 
  11  15   1       96.24       99.58      5.35 o 
  12  15   1       17.73       19.35      3.65 o 
  13  15   1      110.42      115.79     10.24 o 
  14  15   1      144.38      159.00     15.59 o 
  15  15   1       61.12       61.65      6.71 o 
 -14  16   1       48.98       58.93      9.50 o 
 -13  16   1      127.16      129.15      6.68 o 
 -12  16   1        1.35        7.13      5.50 o 
 -11  16   1       37.48       43.40      4.66 o 
 -10  16   1        0.68        0.80      3.18 o 
  -9  16   1        1.74       -1.01      3.17 o 
  -8  16   1       18.11       15.92      2.42 o 
  -7  16   1      214.71      224.84      5.37 o 
  -6  16   1      117.46      116.95      5.45 o 
  -5  16   1      312.52      308.84      6.01 o 
  -4  16   1       64.70       71.96      3.55 o 
  -3  16   1      317.49      321.02      6.25 o 
  -2  16   1       37.45       41.47      2.97 o 
  -1  16   1        5.21        4.79      1.68 o 
   0  16   1        0.85        0.16      1.60 o 
   1  16   1      103.13      104.49      3.15 o 
   2  16   1        0.07       -0.59      1.53 o 
   3  16   1        2.73        2.57      1.70 o 
   4  16   1      302.24      288.38      6.01 o 
   5  16   1      132.87      140.69      4.74 o 
   6  16   1      820.66      801.80     11.69 o 
   7  16   1      125.85      129.96      5.75 o 
   8  16   1      168.74      176.28      6.02 o 
   9  16   1       81.61       77.65      3.90 o 
  10  16   1        4.45       -0.20      2.43 o 
  11  16   1        0.29       -0.52      2.71 o 
  12  16   1        8.31        9.86      4.85 o 
  13  16   1       12.82       14.59      5.42 o 
  14  16   1       47.93       46.55      6.33 o 
 -13  17   1       18.12       16.44      7.72 o 
 -12  17   1       22.50       17.93      3.44 o 
 -11  17   1      109.93      131.83      7.12 o 
 -10  17   1        3.33        5.39      3.22 o 
  -9  17   1       36.91       43.54      6.04 o 
  -8  17   1       50.66       47.78      4.02 o 
  -7  17   1        4.65        9.56      2.28 o 
  -6  17   1        4.88        6.77      2.36 o 
  -5  17   1      123.88      127.02      4.48 o 
  -4  17   1       13.14       11.99      2.86 o 
  -3  17   1      896.64      927.14     11.77 o 
  -2  17   1       32.28       33.11      2.61 o 
  -1  17   1       41.85       42.00      3.48 o 
   0  17   1        6.73        1.25      1.83 o 
   1  17   1        0.49       -0.65      1.52 o 
   2  17   1       62.39       62.34      3.27 o 
   3  17   1       26.56       29.01      2.84 o 
   4  17   1        0.55       -2.11      2.11 o 
   5  17   1       64.03       64.44      4.00 o 
   6  17   1       36.60       42.99      3.72 o 
   7  17   1       11.06        6.62      2.63 o 
   8  17   1       24.61       24.53      3.14 o 
   9  17   1       18.12       20.01      3.12 o 
  10  17   1       29.68       29.31      3.22 o 
  11  17   1       99.80      102.68      6.14 o 
  12  17   1       68.19       74.21      5.93 o 
  13  17   1       38.28       32.49      6.02 o 
 -13  18   1        0.56        1.20      7.61 o 
 -12  18   1       72.33       80.11     12.08 o 
 -11  18   1      110.66      117.78     10.55 o 
 -10  18   1       14.52       11.19      3.17 o 
  -9  18   1       92.90       89.61      5.34 o 
  -8  18   1        1.49       -2.15      3.37 o 
  -7  18   1       18.10       18.81      3.30 o 
  -6  18   1        1.76        2.77      3.08 o 
  -5  18   1        3.27        3.55      2.24 o 
  -4  18   1       28.42       25.84      2.62 o 
  -3  18   1        9.39       13.97      2.32 o 
  -2  18   1        0.03       -1.49      1.98 o 
  -1  18   1      100.74       99.75      4.18 o 
   0  18   1       82.92      102.13      4.91 o 
   1  18   1       51.62       48.86      3.01 o 
   2  18   1       10.96        7.51      2.14 o 
   3  18   1       29.91       28.87      2.99 o 
   4  18   1        4.60       -0.43      2.30 o 
   5  18   1      204.00      213.04      6.15 o 
   6  18   1        2.14        2.72      2.46 o 
   7  18   1        3.94        1.80      2.53 o 
   8  18   1        0.10        1.62      2.68 o 
   9  18   1       20.35       21.51      5.06 o 
  10  18   1       24.89       20.09      4.37 o 
  11  18   1       31.45       36.70      5.09 o 
  12  18   1       15.20       15.15      4.81 o 
  13  18   1       17.99       18.61      4.54 o 
 -12  19   1        0.52       -1.92      7.13 o 
 -11  19   1        0.06       -6.33      6.33 o 
 -10  19   1        0.43       -4.89      4.89 o 
  -9  19   1      194.20      223.44      5.84 o 
  -8  19   1       74.02       79.98      6.10 o 
  -7  19   1       44.80       44.41      4.29 o 
  -6  19   1        1.04        5.03      2.90 o 
  -5  19   1      101.32       94.43      4.85 o 
  -4  19   1       25.83       21.47      4.49 o 
  -3  19   1        4.06        7.11      2.21 o 
  -2  19   1       17.93       16.79      2.68 o 
  -1  19   1      231.57      223.46     10.54 o 
   0  19   1       17.25       18.79      4.39 o 
   1  19   1       15.03        9.27      2.38 o 
   2  19   1       22.60       21.66      3.23 o 
   3  19   1       12.36       13.50      2.71 o 
   4  19   1       88.00       86.61      4.22 o 
   5  19   1        4.44        4.05      2.64 o 
   6  19   1        1.22        3.86      2.63 o 
   7  19   1        5.38        8.62      2.78 o 
   8  19   1      223.87      222.00      9.10 o 
   9  19   1       85.34       91.67      6.43 o 
  10  19   1       13.99        8.61      4.39 o 
  11  19   1        7.08        3.84      4.34 o 
  12  19   1       12.69       23.22      4.52 o 
 -11  20   1       28.26       14.64      6.39 o 
 -10  20   1       43.84       49.62      7.52 o 
  -9  20   1      138.83      160.72     23.54 o 
  -8  20   1        5.24        4.10      3.36 o 
  -7  20   1       22.07       19.27      2.66 o 
  -6  20   1       63.78       63.31      4.29 o 
  -5  20   1        0.22       -2.54      2.79 o 
  -4  20   1      112.43      107.20      5.45 o 
  -3  20   1       40.88       45.53      3.96 o 
  -2  20   1        4.50        1.87      2.16 o 
  -1  20   1       97.87      108.49      4.08 o 
   0  20   1        5.24        4.49      2.25 o 
   1  20   1       42.47       44.77      3.69 o 
   2  20   1       41.45       47.51      3.60 o 
   3  20   1      336.86      352.37      7.77 o 
   4  20   1       11.12       13.83      2.89 o 
   5  20   1      151.66      144.23      5.22 o 
   6  20   1      169.21      199.21      6.12 o 
   7  20   1      334.74      353.56      9.32 o 
   8  20   1       14.48       11.12      4.69 o 
   9  20   1       15.10       13.15      5.27 o 
  10  20   1        5.49        2.53      4.04 o 
  11  20   1       17.76       18.82      6.15 o 
 -10  21   1       62.26       51.65      7.50 o 
  -9  21   1       19.42       14.43      7.75 o 
  -8  21   1       25.70       33.64      7.85 o 
  -7  21   1      160.18      164.83     10.63 o 
  -6  21   1       25.36       26.48      2.70 o 
  -5  21   1        0.99       -2.59      2.59 o 
  -4  21   1        7.40        8.85      4.00 o 
  -3  21   1       40.45       32.11      3.75 o 
  -2  21   1      139.77      138.66      5.78 o 
  -1  21   1      229.67      232.14      6.53 o 
   0  21   1       57.74       62.70      4.56 o 
   1  21   1        0.74       -2.40      2.40 o 
   2  21   1       84.10       80.38      4.23 o 
   3  21   1       37.82       39.08      3.53 o 
   4  21   1        4.12        2.66      2.69 o 
   5  21   1        5.40        4.24      3.35 o 
   6  21   1      224.80      239.94      8.01 o 
   7  21   1      111.98      121.88      7.50 o 
   8  21   1        1.36       -5.81      5.81 o 
   9  21   1        2.47        1.59      4.33 o 
  10  21   1        0.04        5.67      5.95 o 
  -9  22   1       16.38       21.62     11.21 o 
  -8  22   1       21.66       28.78      8.23 o 
  -7  22   1       41.64       41.05      8.16 o 
  -6  22   1       32.15       37.28      7.67 o 
  -5  22   1        2.72        5.69      2.66 o 
  -4  22   1       16.80       12.06      2.53 o 
  -3  22   1        3.50       -2.90      2.90 o 
  -2  22   1      135.00      132.72      7.31 o 
  -1  22   1       15.17       12.19      3.50 o 
   0  22   1        4.61        2.25      2.75 o 
   1  22   1        1.30        2.46      2.75 o 
   2  22   1        4.25        5.25      2.88 o 
   3  22   1      151.39      150.26      6.81 o 
   4  22   1      157.28      185.14     14.72 o 
   5  22   1      205.30      224.63      7.94 o 
   6  22   1        0.33       -0.12      4.02 o 
   7  22   1        0.47       -1.37      4.26 o 
   8  22   1       12.58       14.77      5.45 o 
  -7  23   1        0.01       -8.89     10.74 o 
  -6  23   1       16.82       28.92      7.87 o 
  -5  23   1       61.37       60.44      8.50 o 
  -4  23   1       20.78       13.37      8.57 o 
  -3  23   1        4.19        5.75      2.72 o 
  -2  23   1       12.05        9.23      3.52 o 
  -1  23   1        0.81        2.69      3.66 o 
   0  23   1       39.84       37.10      4.51 o 
   1  23   1      110.09      114.81      6.67 o 
   2  23   1        6.24        4.64      4.09 o 
   3  23   1        1.45        3.48      3.99 o 
   4  23   1       60.71       63.78      5.31 o 
   5  23   1       22.39       21.45      4.46 o 
   6  23   1        0.07        1.28      4.13 o 
   7  23   1        0.93       -1.24      3.14 o 
  -5  24   1        0.43        1.06      6.57 o 
  -4  24   1       38.96       29.55      7.62 o 
  -3  24   1        2.41        9.88      6.71 o 
  -2  24   1        5.35        6.37      5.33 o 
  -1  24   1        0.01       -1.69      2.79 o 
   0  24   1       26.93       17.63      3.93 o 
   1  24   1       23.14       20.58      4.27 o 
   2  24   1       39.13       32.87      4.73 o 
   3  24   1        1.97        2.27      4.02 o 
   4  24   1        4.86        6.19      3.97 o 
   5  24   1        2.52       -1.14      6.15 o 
 -19   0   2        3.93       -2.13      5.51 o 
 -18   0   2       81.18       73.14      8.07 o 
 -17   0   2        0.71        9.95      5.33 o 
 -16   0   2      118.15      132.74      7.34 o 
 -15   0   2      109.94       92.37      6.10 o 
 -14   0   2        3.97        0.41      3.09 o 
 -13   0   2       59.30       46.92      3.91 o 
 -12   0   2      381.04      391.94      8.74 o 
 -11   0   2      680.80      678.62     11.72 o 
 -10   0   2     1270.32     1213.80     17.03 o 
  -9   0   2     1572.58     1588.14     18.72 o 
  -8   0   2       22.59       35.58      2.01 o 
  -7   0   2     1180.34     1193.35     17.07 o 
  -6   0   2      323.74      469.08      6.80 o 
  -5   0   2     5754.94     6458.01     64.20 o 
  -4   0   2    14093.78    15160.12    201.72 o 
  -3   0   2     6055.00     6784.90     91.08 o 
  -2   0   2        0.32       -0.60      0.60 o 
  -1   0   2     1406.87     1440.30     16.75 o 
   0   0   2      320.23      294.50      4.12 o 
   1   0   2    13021.22    12957.57    165.42 o 
   2   0   2    22564.87    21907.94    337.55 o 
   3   0   2      276.43      388.73      6.22 o 
   4   0   2        9.97        6.91      1.39 o 
   5   0   2      225.12      293.63      6.83 o 
   6   0   2      383.96      505.65      7.53 o 
   7   0   2      364.55      444.42      8.38 o 
   8   0   2      633.71      646.41      8.83 o 
   9   0   2        1.82        5.25      2.18 o 
  10   0   2      168.46      156.99      5.37 o 
  11   0   2       75.00       63.00      8.32 o 
  12   0   2       73.53       82.89      6.32 o 
  13   0   2      747.80      792.97     28.64 o 
  14   0   2       79.54       78.89     10.12 o 
  15   0   2       52.65       34.93      8.39 o 
  16   0   2       34.05       30.73      8.97 o 
  17   0   2       10.16        4.99      7.09 o 
  18   0   2        0.10        2.75      7.30 o 
 -19   1   2       49.09       53.93      6.99 o 
 -18   1   2      102.88      115.47      8.60 o 
 -17   1   2       87.06       72.54      5.21 o 
 -16   1   2       71.85       73.06      4.56 o 
 -15   1   2       23.77       23.81      3.03 o 
 -14   1   2       52.78       54.50      3.39 o 
 -13   1   2       70.08       73.17      3.15 o 
 -12   1   2      103.44      101.50      3.33 o 
 -11   1   2       96.88      100.13      3.72 o 
 -10   1   2      602.18      631.65      7.58 o 
  -9   1   2        4.80        8.89      1.33 o 
  -8   1   2      783.88      824.91      7.16 o 
  -7   1   2      162.00      150.79      2.35 o 
  -6   1   2      486.18      535.18      5.26 o 
  -5   1   2        0.19       10.17      0.80 o 
  -4   1   2     1799.66     2081.99     19.45 o 
  -3   1   2    14464.89    14666.11    137.89 o 
  -2   1   2    14794.64    15369.43    145.31 o 
  -1   1   2     3870.34     3992.17     32.66 o 
   0   1   2     6004.94     6164.52     61.24 o 
   1   1   2      631.12      666.40      6.34 o 
   2   1   2       13.32       12.12      0.86 o 
   3   1   2     1166.20     1207.95     12.85 o 
   4   1   2      246.86      248.87      3.77 o 
   5   1   2      870.54      982.95     10.73 o 
   6   1   2       25.79       36.40      1.40 o 
   7   1   2       63.10       84.92      2.55 o 
   8   1   2      123.98      113.44      2.43 o 
   9   1   2     1294.93     1292.24     12.68 o 
  10   1   2      299.59      280.85      5.26 o 
  11   1   2     1145.67     1140.34     14.01 o 
  12   1   2       95.08      107.15      4.85 o 
  13   1   2      188.86      176.77      8.38 o 
  14   1   2       22.00       18.21      5.16 o 
  15   1   2        0.39       -1.08      4.18 o 
  16   1   2        1.93       -1.60      4.37 o 
  17   1   2        9.69       10.09      5.68 o 
  18   1   2       56.05       58.48      8.14 o 
 -19   2   2       22.07       24.46      4.63 o 
 -18   2   2       58.00       52.29      5.27 o 
 -17   2   2        5.62        9.84      3.78 o 
 -16   2   2       29.57       23.90      3.54 o 
 -15   2   2       25.70       19.49      2.92 o 
 -14   2   2       29.74       33.50      3.71 o 
 -13   2   2      168.15      171.68      4.62 o 
 -12   2   2      141.61      132.60      3.67 o 
 -11   2   2       70.85       76.93      2.79 o 
 -10   2   2        2.55        5.87      1.49 o 
  -9   2   2      263.93      270.57      4.14 o 
  -8   2   2       33.83       23.93      1.42 o 
  -7   2   2      814.71      904.81      7.16 o 
  -6   2   2      517.89      587.99      6.48 o 
  -5   2   2       11.27       26.77      1.10 o 
  -4   2   2      639.48      781.86      8.01 o 
  -3   2   2     4233.92     4946.05     47.36 o 
  -2   2   2    17723.56    18174.39    225.55 o 
  -1   2   2     7349.11     7310.74     57.05 o 
   0   2   2        3.33       -0.23      0.36 o 
   1   2   2     1617.58     1533.99     14.00 o 
   2   2   2       77.48       70.57      2.52 o 
   3   2   2       27.73       49.22      1.76 o 
   4   2   2     2179.86     2241.06     22.98 o 
   5   2   2      136.87      200.08      3.25 o 
   6   2   2      730.94      744.05      7.20 o 
   7   2   2        1.48       11.97      1.05 o 
   8   2   2       13.59        8.11      1.03 o 
   9   2   2        3.17        0.97      1.46 o 
  10   2   2       62.14       57.06      2.72 o 
  11   2   2      125.94      144.37      4.41 o 
  12   2   2       38.68       36.92      3.52 o 
  13   2   2        0.46        0.94      2.81 o 
  14   2   2       21.74       19.92      5.33 o 
  15   2   2       52.77       56.86     12.98 o 
  16   2   2       23.71       17.87      5.61 o 
  17   2   2        1.48       -4.55      4.55 o 
  18   2   2        2.88       -0.87      5.12 o 
 -18   3   2       29.70       34.76      4.80 o 
 -17   3   2        0.18        2.50      3.13 o 
 -16   3   2       73.21       77.50      4.63 o 
 -15   3   2        8.32        4.11      3.39 o 
 -14   3   2       14.92       19.87      2.76 o 
 -13   3   2      272.59      276.02      5.77 o 
 -12   3   2        1.87       -1.53      1.53 o 
 -11   3   2      224.58      237.42      4.57 o 
 -10   3   2      409.22      430.16      6.22 o 
  -9   3   2        0.56       -1.09      1.09 o 
  -8   3   2        1.64        1.39      0.82 o 
  -7   3   2     1102.61     1155.64      9.36 o 
  -6   3   2        4.22       -0.41      0.70 o 
  -5   3   2     7216.49     8329.57     62.06 o 
  -4   3   2     3190.96     3406.98     27.90 o 
  -3   3   2     1026.59     1222.83     12.78 o 
  -2   3   2      316.24      321.54      4.43 o 
  -1   3   2      788.71      885.53      8.39 o 
   0   3   2     2494.34     2673.33     27.95 o 
   1   3   2     4013.97     4191.78     39.65 o 
   2   3   2       51.77       46.60      1.57 o 
   3   3   2        1.08        0.96      1.06 o 
   4   3   2        1.15        1.07      0.56 o 
   5   3   2       13.60       21.41      2.40 o 
   6   3   2      231.78      282.30      4.28 o 
   7   3   2       59.94       70.52      1.83 o 
   8   3   2      102.19       93.04      2.30 o 
   9   3   2      135.84      131.05      3.51 o 
  10   3   2       14.06       12.51      1.98 o 
  11   3   2      275.21      278.27      6.88 o 
  12   3   2        6.91        8.61      2.69 o 
  13   3   2      102.10      112.31      5.39 o 
  14   3   2       23.23       23.18      4.38 o 
  15   3   2       67.18       55.46      5.53 o 
  16   3   2       42.24       43.82      7.98 o 
  17   3   2       89.86      101.93      8.21 o 
  18   3   2       13.84        8.00      5.02 o 
 -18   4   2        0.58       -1.53      4.05 o 
 -17   4   2       10.40       14.40      4.09 o 
 -16   4   2       15.79       14.64      3.54 o 
 -15   4   2        8.80       10.17      3.18 o 
 -14   4   2       11.73        9.46      2.76 o 
 -13   4   2      108.60      111.28      5.84 o 
 -12   4   2       55.58       59.07      4.33 o 
 -11   4   2        1.70        1.83      1.52 o 
 -10   4   2      131.39      120.65      3.23 o 
  -9   4   2     1311.45     1284.07     14.15 o 
  -8   4   2      893.97      847.24      7.41 o 
  -7   4   2      695.83      731.16      6.99 o 
  -6   4   2      536.26      542.46      4.93 o 
  -5   4   2     1722.17     1940.46     15.79 o 
  -4   4   2     5875.75     6663.64     53.21 o 
  -3   4   2      923.34     1057.60     10.22 o 
  -2   4   2      668.30      639.33      7.18 o 
  -1   4   2      807.48      795.96      9.60 o 
   0   4   2     6017.88     6654.21     68.17 o 
   1   4   2        0.06        0.91      0.63 o 
   2   4   2     1344.64     1368.91     13.20 o 
   3   4   2      739.52      774.71     10.02 o 
   4   4   2     1779.34     1851.40     20.86 o 
   5   4   2     1227.70     1346.04     13.25 o 
   6   4   2      101.36       93.90      2.16 o 
   7   4   2      121.24      117.57      2.34 o 
   8   4   2      108.55      123.88      3.16 o 
   9   4   2      165.85      172.91      4.94 o 
  10   4   2       34.77       31.94      2.70 o 
  11   4   2      448.05      427.89      8.37 o 
  12   4   2      288.32      296.47      8.96 o 
  13   4   2        0.09       -1.69      2.64 o 
  14   4   2        2.40        3.14      3.06 o 
  15   4   2       71.19       81.35      6.38 o 
  16   4   2        0.02       -3.87      3.87 o 
  17   4   2        8.27        3.31      4.85 o 
  18   4   2        0.10       -4.19      4.19 o 
 -18   5   2        0.50       -3.01      4.94 o 
 -17   5   2        1.68        1.73      4.89 o 
 -16   5   2       87.70       98.94      5.47 o 
 -15   5   2      251.07      249.87      7.73 o 
 -14   5   2       35.74       32.22      3.65 o 
 -13   5   2       65.36       63.36      3.67 o 
 -12   5   2       54.48       51.12      2.95 o 
 -11   5   2       35.98       39.40      2.44 o 
 -10   5   2      292.99      298.31      4.96 o 
  -9   5   2     1424.13     1413.03     12.73 o 
  -8   5   2       24.35       17.34      1.34 o 
  -7   5   2      177.52      237.10      3.23 o 
  -6   5   2        0.13        0.26      0.82 o 
  -5   5   2      986.14      968.91      8.78 o 
  -4   5   2     1127.16     1104.56     10.17 o 
  -3   5   2       82.02      112.57      2.12 o 
  -2   5   2      275.17      330.07      3.72 o 
  -1   5   2     1806.39     1797.31     15.00 o 
   0   5   2      160.42      176.22      3.15 o 
   1   5   2      246.53      231.68      6.34 o 
   2   5   2       63.02       74.19      2.39 o 
   3   5   2      854.29      947.89     12.91 o 
   4   5   2      261.31      314.74      4.47 o 
   5   5   2      145.39      122.20      2.40 o 
   6   5   2     1155.14     1126.65      9.84 o 
   7   5   2     1510.61     1527.83     13.12 o 
   8   5   2      261.12      246.97      5.30 o 
   9   5   2      228.04      223.60      6.24 o 
  10   5   2      255.51      275.93      6.36 o 
  11   5   2      189.38      197.21      5.70 o 
  12   5   2      155.60      147.67      7.13 o 
  13   5   2      108.12      117.42      5.57 o 
  14   5   2       52.55       51.92      4.60 o 
  15   5   2       29.31       26.16      4.83 o 
  16   5   2        0.61       -1.70      4.03 o 
  17   5   2        0.08       -4.48      4.48 o 
  18   5   2        4.64        3.63      4.70 o 
 -18   6   2        0.10       -0.76      5.32 o 
 -17   6   2       13.90       20.11      5.20 o 
 -16   6   2       10.43       10.90      3.39 o 
 -15   6   2        5.57        3.78      2.97 o 
 -14   6   2       15.13       15.91      3.23 o 
 -13   6   2      134.87      144.03      5.62 o 
 -12   6   2        2.16        7.92      2.08 o 
 -11   6   2      180.23      199.09      5.82 o 
 -10   6   2        0.10       -1.48      1.48 o 
  -9   6   2      105.77      115.12      3.03 o 
  -8   6   2     1544.08     1516.05     12.51 o 
  -7   6   2      655.48      572.89      5.38 o 
  -6   6   2       42.90       24.40      1.14 o 
  -5   6   2      169.24      183.07      2.70 o 
  -4   6   2        1.46        1.97      0.72 o 
  -3   6   2     2239.95     2397.67     20.19 o 
  -2   6   2     6853.86     7947.39     62.65 o 
  -1   6   2       68.35       43.41      1.07 o 
   0   6   2      132.48      134.58      2.59 o 
   1   6   2      295.96      391.12      4.60 o 
   2   6   2     1123.03     1163.41     11.22 o 
   3   6   2     3564.50     3708.19     32.02 o 
   4   6   2     2285.66     2351.78     17.96 o 
   5   6   2      696.02      693.18      6.75 o 
   6   6   2      476.72      481.54      5.70 o 
   7   6   2        3.64        5.91      1.10 o 
   8   6   2      103.72       83.06      2.85 o 
   9   6   2      704.65      672.15      8.70 o 
  10   6   2       28.27       22.78      2.44 o 
  11   6   2       63.27       63.08      3.63 o 
  12   6   2        4.71        6.35      2.58 o 
  13   6   2      199.54      194.12      6.85 o 
  14   6   2      280.30      299.54      8.71 o 
  15   6   2       41.43       53.52      5.62 o 
  16   6   2      104.45      106.75     12.51 o 
  17   6   2       59.23       50.60      6.29 o 
  18   6   2        0.52        4.48      4.63 o 
 -18   7   2       69.30       87.74      7.25 o 
 -17   7   2       39.67       37.82      4.52 o 
 -16   7   2       31.03       31.71      3.98 o 
 -15   7   2       12.54       11.50      3.30 o 
 -14   7   2       45.62       46.83      3.94 o 
 -13   7   2       20.64       21.81      3.23 o 
 -12   7   2       13.79       10.56      2.72 o 
 -11   7   2      111.73      123.67      4.32 o 
 -10   7   2      157.32      148.15      4.10 o 
  -9   7   2      137.78      137.68      3.55 o 
  -8   7   2      404.34      397.42      5.12 o 
  -7   7   2     3325.14     3189.82     23.25 o 
  -6   7   2     2014.38     2028.14     14.33 o 
  -5   7   2     1980.11     1937.61     13.52 o 
  -4   7   2      530.29      559.90      5.24 o 
  -3   7   2      610.46      607.25      7.35 o 
  -2   7   2      157.91      109.65      1.97 o 
  -1   7   2        2.62        0.79      0.55 o 
   0   7   2        7.98        3.93      0.66 o 
   1   7   2     4802.25     5263.40     41.55 o 
   2   7   2       70.95       85.35      1.73 o 
   3   7   2      241.79      317.34      3.71 o 
   4   7   2      269.28      262.18      3.30 o 
   5   7   2      473.06      440.43      4.76 o 
   6   7   2      772.07      718.95      6.89 o 
   7   7   2     1385.75     1395.48     13.36 o 
   8   7   2     1380.20     1359.58     15.50 o 
   9   7   2      650.09      671.86      8.66 o 
  10   7   2      204.00      211.34      5.11 o 
  11   7   2       78.93       77.47      6.37 o 
  12   7   2        5.11       -2.07      2.36 o 
  13   7   2       14.48       11.56      3.32 o 
  14   7   2        8.16        6.88      3.49 o 
  15   7   2       42.74       42.47      8.53 o 
  16   7   2       14.85        9.65      4.45 o 
  17   7   2        1.80       -0.54      4.83 o 
  18   7   2        2.94       -2.00      4.60 o 
 -18   8   2        0.12       -2.73      4.45 o 
 -17   8   2       10.40        1.91      4.72 o 
 -16   8   2        2.67        2.72      3.16 o 
 -15   8   2       20.69       21.49      3.43 o 
 -14   8   2        2.50        3.45      2.79 o 
 -13   8   2        0.30       -2.73      2.73 o 
 -12   8   2        9.04       12.02      2.75 o 
 -11   8   2       88.90       93.27      3.90 o 
 -10   8   2      110.07      116.48      4.05 o 
  -9   8   2        2.76        2.74      1.54 o 
  -8   8   2      371.78      346.80      4.80 o 
  -7   8   2      836.11      795.04      8.31 o 
  -6   8   2      144.11      153.87      2.51 o 
  -5   8   2       20.31       28.81      1.15 o 
  -4   8   2        8.79       26.03      1.62 o 
  -3   8   2        0.00       -0.25      0.61 o 
  -2   8   2     1367.86     1424.04     10.76 o 
  -1   8   2      106.97      114.56      1.80 o 
   0   8   2      151.43      179.63      2.33 o 
   1   8   2      463.66      465.88      4.25 o 
   2   8   2       93.58      106.58      1.92 o 
   3   8   2      235.70      268.09      4.97 o 
   4   8   2        2.05        2.24      0.89 o 
   5   8   2       44.94       56.45      1.75 o 
   6   8   2       65.65       69.60      2.10 o 
   7   8   2      155.49      164.64      4.02 o 
   8   8   2       30.39       27.22      2.03 o 
   9   8   2        0.89        0.41      1.57 o 
  10   8   2        0.20        0.70      1.82 o 
  11   8   2      110.10      101.86      4.49 o 
  12   8   2       78.27       80.46      4.36 o 
  13   8   2        9.93       10.99      3.31 o 
  14   8   2       16.78       10.84      3.47 o 
  15   8   2       12.23       14.06      3.87 o 
  16   8   2       55.16       56.40     10.75 o 
  17   8   2        9.04        7.25      4.79 o 
 -17   9   2        0.12       -0.28      6.53 o 
 -16   9   2        1.57        1.84      4.37 o 
 -15   9   2       50.77       47.84      5.31 o 
 -14   9   2        2.98        3.53      2.88 o 
 -13   9   2       40.65       42.47      3.76 o 
 -12   9   2       13.69       13.22      2.75 o 
 -11   9   2       61.33       55.43      3.63 o 
 -10   9   2       60.78       66.87      3.32 o 
  -9   9   2      103.37       98.64      3.78 o 
  -8   9   2        1.29        0.47      1.47 o 
  -7   9   2      499.20      521.25      6.35 o 
  -6   9   2      421.72      404.73      4.55 o 
  -5   9   2      775.62      746.61      6.17 o 
  -4   9   2      191.79      168.01      2.72 o 
  -3   9   2        2.25        0.18      0.66 o 
  -2   9   2        0.73        2.22      0.62 o 
  -1   9   2      303.88      344.87      3.42 o 
   0   9   2      184.55      216.56      2.60 o 
   1   9   2       56.40       70.67      1.52 o 
   2   9   2        2.45        5.93      0.79 o 
   3   9   2     1413.87     1471.68     11.42 o 
   4   9   2      428.02      376.83      4.57 o 
   5   9   2      196.97      174.80      3.14 o 
   6   9   2      307.18      298.28      5.30 o 
   7   9   2      142.95      156.20      4.00 o 
   8   9   2       14.46       12.22      1.82 o 
   9   9   2       60.06       50.99      2.67 o 
  10   9   2        7.93        6.50      2.23 o 
  11   9   2       11.35        9.89      2.76 o 
  12   9   2       26.70       27.15      3.61 o 
  13   9   2        1.99        0.53      2.97 o 
  14   9   2        2.60       -0.38      3.29 o 
  15   9   2        0.27       -0.90      3.72 o 
  16   9   2       19.56       11.52      4.90 o 
  17   9   2        8.51        7.85      4.87 o 
 -17  10   2        0.00       -2.36      4.43 o 
 -16  10   2        0.59        0.50      4.17 o 
 -15  10   2       50.24       39.94      5.24 o 
 -14  10   2       10.20        7.31      3.07 o 
 -13  10   2      263.67      269.56      7.49 o 
 -12  10   2       20.49       21.58      3.10 o 
 -11  10   2      201.52      207.33      7.56 o 
 -10  10   2       54.84       59.69      3.22 o 
  -9  10   2       34.04       29.64      2.45 o 
  -8  10   2       12.56       19.17      2.10 o 
  -7  10   2       33.64       26.87      1.87 o 
  -6  10   2      261.44      226.38      3.44 o 
  -5  10   2      676.10      603.41      6.05 o 
  -4  10   2      221.65      264.48      3.27 o 
  -3  10   2      413.59      405.80      4.11 o 
  -2  10   2      393.88      382.34      3.91 o 
  -1  10   2      642.92      637.04      5.05 o 
   0  10   2     1132.54     1096.44      7.99 o 
   1  10   2      807.12      777.18      6.25 o 
   2  10   2     1184.14     1088.73      9.02 o 
   3  10   2      283.87      277.32      3.26 o 
   4  10   2        8.84        9.53      1.27 o 
   5  10   2       33.74       26.95      1.96 o 
   6  10   2        7.55       15.96      1.90 o 
   7  10   2        0.36        5.09      1.70 o 
   8  10   2        7.12        6.96      1.78 o 
   9  10   2        0.84        1.79      1.74 o 
  10  10   2      151.95      158.40      4.49 o 
  11  10   2        5.62        9.31      2.92 o 
  12  10   2        8.25        6.21      2.97 o 
  13  10   2      105.99      114.54      6.14 o 
  14  10   2       71.23       64.82      5.07 o 
  15  10   2       96.58       99.75      6.06 o 
  16  10   2        0.16        1.19      4.76 o 
  17  10   2        0.00       -1.24      4.37 o 
 -17  11   2       38.86       27.51      4.89 o 
 -16  11   2        1.49        0.95      4.38 o 
 -15  11   2        4.36        3.86      4.34 o 
 -14  11   2      131.04      137.28      6.96 o 
 -13  11   2       78.28       91.38      4.80 o 
 -12  11   2       28.72       33.46      5.79 o 
 -11  11   2       78.44       79.02      4.17 o 
 -10  11   2        0.25       -0.98      2.13 o 
  -9  11   2        3.75        0.57      1.91 o 
  -8  11   2       35.19       43.78      2.59 o 
  -7  11   2       17.37       15.29      1.90 o 
  -6  11   2      489.59      516.21      6.24 o 
  -5  11   2      102.05      109.88      3.03 o 
  -4  11   2      186.44      178.62      2.83 o 
  -3  11   2       33.62       30.84      1.42 o 
  -2  11   2      670.52      681.90      5.80 o 
  -1  11   2      432.26      414.79      3.87 o 
   0  11   2        3.61        4.96      0.83 o 
   1  11   2      276.14      268.04      3.21 o 
   2  11   2      354.22      340.74      3.94 o 
   3  11   2       68.80       72.84      1.99 o 
   4  11   2        7.90        4.19      1.42 o 
   5  11   2      704.16      700.67      9.11 o 
   6  11   2        5.68        3.96      1.60 o 
   7  11   2      160.27      158.47      4.26 o 
   8  11   2      147.52      143.27      4.26 o 
   9  11   2      116.08      115.39      3.82 o 
  10  11   2      162.51      163.89      4.60 o 
  11  11   2        1.07        0.64      2.59 o 
  12  11   2        2.05        5.48      3.08 o 
  13  11   2       15.45       16.80      3.61 o 
  14  11   2       84.70       82.22      6.74 o 
  15  11   2        0.12       -2.68      3.51 o 
  16  11   2        2.67        4.09      4.53 o 
 -16  12   2        2.06        3.20      4.82 o 
 -15  12   2       87.54       84.04      6.24 o 
 -14  12   2       30.23       26.62      6.42 o 
 -13  12   2      162.28      171.63     12.28 o 
 -12  12   2       31.89       26.28      3.29 o 
 -11  12   2      189.85      196.22      6.10 o 
 -10  12   2      208.00      220.97      6.22 o 
  -9  12   2       10.47        8.12      3.52 o 
  -8  12   2        0.69       -1.81      1.81 o 
  -7  12   2        0.42       -1.41      1.41 o 
  -6  12   2       78.14       76.07      2.54 o 
  -5  12   2      504.82      466.51      5.89 o 
  -4  12   2        1.09        0.39      0.97 o 
  -3  12   2        9.90        8.25      1.10 o 
  -2  12   2       45.44       46.99      1.77 o 
  -1  12   2      349.38      365.71      5.24 o 
   0  12   2     1934.84     1843.75     14.30 o 
   1  12   2     3712.12     3669.79     26.45 o 
   2  12   2      373.60      366.78      4.46 o 
   3  12   2        1.93       -0.52      1.24 o 
   4  12   2      202.59      205.73      4.46 o 
   5  12   2        0.18       -0.49      1.46 o 
   6  12   2      158.87      175.73      4.45 o 
   7  12   2      112.52      122.95      3.91 o 
   8  12   2      410.95      406.58      7.23 o 
   9  12   2      213.02      224.65      5.18 o 
  10  12   2       24.70       25.99      2.85 o 
  11  12   2      139.08      149.82      6.10 o 
  12  12   2      101.57      110.33      5.59 o 
  13  12   2      124.64      133.14     12.56 o 
  14  12   2       35.30       51.07      5.76 o 
  15  12   2       60.27       65.19      5.54 o 
  16  12   2       85.53       93.07      6.92 o 
 -16  13   2      145.33      175.56     16.60 o 
 -15  13   2      113.83      119.63      6.63 o 
 -14  13   2       12.65       15.14      4.68 o 
 -13  13   2       57.39       55.97      9.34 o 
 -12  13   2       96.58       98.52      5.33 o 
 -11  13   2        0.09       -0.44      2.85 o 
 -10  13   2       14.84        7.11      2.35 o 
  -9  13   2        0.56       -1.95      1.95 o 
  -8  13   2      185.81      183.13      4.89 o 
  -7  13   2       57.33       64.63      2.85 o 
  -6  13   2       76.87       83.34      2.71 o 
  -5  13   2       13.98       16.11      1.65 o 
  -4  13   2      866.24      860.42      8.63 o 
  -3  13   2      451.49      451.48      5.52 o 
  -2  13   2      120.58      104.86      2.55 o 
  -1  13   2      423.04      400.64      5.06 o 
   0  13   2      868.60      852.70      8.07 o 
   1  13   2      915.33      905.57      8.67 o 
   2  13   2      192.40      204.68      3.82 o 
   3  13   2      792.20      753.17      8.92 o 
   4  13   2       31.87       29.07      2.20 o 
   5  13   2      171.45      161.04      4.27 o 
   6  13   2      101.14       95.10      3.52 o 
   7  13   2       93.09       93.52      3.63 o 
   8  13   2       50.97       60.19      3.31 o 
   9  13   2       19.05       19.06      3.60 o 
  10  13   2       21.47       22.95      2.81 o 
  11  13   2       91.59       96.63      4.76 o 
  12  13   2       53.06       44.33      4.42 o 
  13  13   2       25.02       18.59      3.79 o 
  14  13   2        1.04       -3.34      3.34 o 
  15  13   2        5.29        2.32      4.14 o 
  16  13   2       15.66        8.62      8.14 o 
 -15  14   2        0.06      -15.97     16.05 o 
 -14  14   2       22.39       29.14      4.39 o 
 -13  14   2       32.49       34.27      9.15 o 
 -12  14   2      140.02      137.38      6.60 o 
 -11  14   2        9.74        7.95      3.11 o 
 -10  14   2      114.60      114.28      6.93 o 
  -9  14   2        0.47       -0.57      2.13 o 
  -8  14   2       18.29       19.83      2.82 o 
  -7  14   2       24.69       23.59      2.41 o 
  -6  14   2        0.01        0.06      1.46 o 
  -5  14   2        8.04       10.63      1.61 o 
  -4  14   2        5.09        4.71      1.46 o 
  -3  14   2       86.60       92.90      2.69 o 
  -2  14   2      742.59      750.92      8.26 o 
  -1  14   2     1119.89     1107.03     10.93 o 
   0  14   2        2.70        1.83      1.25 o 
   1  14   2       16.07       11.98      1.67 o 
   2  14   2       25.47       21.72      2.24 o 
   3  14   2      276.73      298.83      5.77 o 
   4  14   2       33.34       37.74      2.31 o 
   5  14   2       49.04       49.20      2.82 o 
   6  14   2      229.85      236.43      5.40 o 
   7  14   2        7.51        5.02      2.10 o 
   8  14   2       21.33       19.11      3.10 o 
   9  14   2        3.58        2.97      2.33 o 
  10  14   2        3.45        1.17      2.30 o 
  11  14   2        5.14        5.85      2.84 o 
  12  14   2      106.77      103.04      8.27 o 
  13  14   2       26.29       24.52      4.03 o 
  14  14   2      104.08      108.05      6.31 o 
  15  14   2       70.82       63.33      8.62 o 
 -15  15   2       57.35       54.22     11.17 o 
 -14  15   2      116.08      117.33     10.90 o 
 -13  15   2        0.69        0.97      2.03 o 
 -12  15   2        6.02        8.63      2.25 o 
 -11  15   2       37.78       51.06      4.10 o 
 -10  15   2       22.94       17.91      3.93 o 
  -9  15   2        7.13       -1.61      2.75 o 
  -8  15   2       10.11        5.89      2.89 o 
  -7  15   2      212.06      204.95      4.90 o 
  -6  15   2       23.52       27.46      2.57 o 
  -5  15   2        4.86        5.46      1.65 o 
  -4  15   2       46.69       49.16      2.30 o 
  -3  15   2      100.11      112.30      3.71 o 
  -2  15   2       46.60       41.87      2.14 o 
  -1  15   2      441.72      432.52      6.57 o 
   0  15   2        4.86        6.13      1.51 o 
   1  15   2       40.58       41.77      2.20 o 
   2  15   2      270.58      280.13      5.14 o 
   3  15   2       51.29       49.87      2.79 o 
   4  15   2       39.81       38.85      2.51 o 
   5  15   2        3.23        2.38      1.82 o 
   6  15   2       57.41       60.99      3.04 o 
   7  15   2       19.57       12.53      2.60 o 
   8  15   2       16.30       17.78      3.46 o 
   9  15   2       10.15       10.65      2.71 o 
  10  15   2        1.47       -2.29      2.29 o 
  11  15   2       17.70       15.36      3.44 o 
  12  15   2        0.27       -0.12      2.80 o 
  13  15   2       37.87       43.17      4.71 o 
  14  15   2       34.09       38.09      6.48 o 
  15  15   2       24.99       19.31     11.57 o 
 -14  16   2       13.28       19.20      7.87 o 
 -13  16   2       77.30       91.91      9.91 o 
 -12  16   2      369.55      357.65     13.16 o 
 -11  16   2       39.40       38.13      3.75 o 
 -10  16   2        1.99        2.67      3.10 o 
  -9  16   2       82.81       85.01      5.05 o 
  -8  16   2      121.27      131.98      5.89 o 
  -7  16   2       15.33       15.15      2.62 o 
  -6  16   2       15.40       12.75      2.15 o 
  -5  16   2       74.53       77.71      3.10 o 
  -4  16   2      103.14      111.79      3.44 o 
  -3  16   2      122.57      131.99      4.12 o 
  -2  16   2       13.25       15.83      1.92 o 
  -1  16   2       12.01       12.57      1.76 o 
   0  16   2       56.61       59.12      2.53 o 
   1  16   2      192.22      190.76      4.12 o 
   2  16   2       27.44       26.71      2.43 o 
   3  16   2       50.68       50.25      2.94 o 
   4  16   2      143.24      150.59      4.48 o 
   5  16   2      214.62      208.40      5.69 o 
   6  16   2       36.33       38.93      3.24 o 
   7  16   2       11.68       10.30      2.87 o 
   8  16   2       17.04       16.89      2.69 o 
   9  16   2        2.56        5.40      2.48 o 
  10  16   2        0.00       -1.44      2.45 o 
  11  16   2        9.07        5.37      4.24 o 
  12  16   2       17.40       22.71      3.71 o 
  13  16   2       10.46        6.12      5.24 o 
  14  16   2        8.97        8.64      5.63 o 
 -13  17   2        0.01        1.90      7.04 o 
 -12  17   2        9.64       10.89      6.96 o 
 -11  17   2        0.21        0.43      6.91 o 
 -10  17   2       78.11       80.45      3.63 o 
  -9  17   2        0.01        2.94      1.86 o 
  -8  17   2        5.73        6.33      2.13 o 
  -7  17   2       64.36       65.16      3.66 o 
  -6  17   2      336.42      351.30      9.20 o 
  -5  17   2      344.62      371.10      7.61 o 
  -4  17   2      296.64      306.97      7.28 o 
  -3  17   2       50.20       63.81      3.09 o 
  -2  17   2        9.28        7.08      2.00 o 
  -1  17   2       21.97       20.24      2.16 o 
   0  17   2        0.38       -0.82      1.65 o 
   1  17   2       10.89        7.40      1.88 o 
   2  17   2       25.51       25.17      3.12 o 
   3  17   2        0.23       -1.95      1.95 o 
   4  17   2      103.97      100.52      6.02 o 
   5  17   2      178.15      196.35      6.74 o 
   6  17   2      180.28      199.02      8.86 o 
   7  17   2      105.62      117.06      4.87 o 
   8  17   2        0.04        1.01      2.94 o 
   9  17   2        0.87       -2.50      2.50 o 
  10  17   2       11.79        7.77      3.45 o 
  11  17   2        0.02       -1.95      3.02 o 
  12  17   2       16.71       12.48      4.68 o 
  13  17   2        0.30        2.97      4.66 o 
 -13  18   2        3.55       -3.68      7.09 o 
 -12  18   2       24.50       23.85      9.55 o 
 -11  18   2      148.04      156.37     11.36 o 
 -10  18   2      308.14      318.75     19.38 o 
  -9  18   2      124.39      142.79     10.52 o 
  -8  18   2       82.53       98.41      3.83 o 
  -7  18   2       75.75       70.96      3.64 o 
  -6  18   2      140.49      152.69      5.67 o 
  -5  18   2        9.06       10.70      3.68 o 
  -4  18   2        0.86       -1.28      2.21 o 
  -3  18   2       29.52       22.61      2.46 o 
  -2  18   2        0.03       -1.82      1.82 o 
  -1  18   2       96.57       86.40      4.66 o 
   0  18   2       34.58       38.64      3.37 o 
   1  18   2       40.73       36.83      3.07 o 
   2  18   2       17.31       18.48      2.72 o 
   3  18   2      359.92      370.29      7.81 o 
   4  18   2       40.10       37.34      3.37 o 
   5  18   2      352.31      367.25      7.92 o 
   6  18   2       96.84       95.83      4.49 o 
   7  18   2      129.78      128.49      5.05 o 
   8  18   2       30.15       34.54      3.51 o 
   9  18   2       88.16       89.15      4.64 o 
  10  18   2       43.36       39.48      4.08 o 
  11  18   2        0.64        2.29      4.30 o 
  12  18   2       11.85       13.55      4.91 o 
 -12  19   2       24.48       28.85     10.52 o 
 -11  19   2        1.30        3.90      7.05 o 
 -10  19   2        0.05       -4.81      6.16 o 
  -9  19   2        8.02        3.18      8.10 o 
  -8  19   2        0.93        0.41      6.44 o 
  -7  19   2       23.21       18.62      2.57 o 
  -6  19   2       86.84       98.56      3.91 o 
  -5  19   2       92.72       91.30      3.78 o 
  -4  19   2       77.44       74.25      3.93 o 
  -3  19   2      233.46      242.19      8.30 o 
  -2  19   2      100.89       99.96      4.31 o 
  -1  19   2       61.40       58.19      3.18 o 
   0  19   2        0.36        0.83      2.28 o 
   1  19   2       22.70       16.96      2.73 o 
   2  19   2        0.24       -1.89      2.18 o 
   3  19   2        0.01       -2.17      2.17 o 
   4  19   2        6.84        4.28      4.17 o 
   5  19   2       10.84        9.20      2.79 o 
   6  19   2       49.31       40.26      3.57 o 
   7  19   2        2.94        1.67      3.25 o 
   8  19   2       25.46       25.72      3.43 o 
   9  19   2        3.67        2.69      3.74 o 
  10  19   2        4.41        5.31      4.34 o 
  11  19   2        1.65        2.46      4.49 o 
  12  19   2       20.67       15.41      4.91 o 
 -11  20   2       25.10       26.63      8.22 o 
 -10  20   2      103.67      114.38     17.07 o 
  -9  20   2       44.10       44.40      8.15 o 
  -8  20   2      168.08      192.51     12.76 o 
  -7  20   2        0.42       -1.99      5.00 o 
  -6  20   2       40.57       38.83      3.08 o 
  -5  20   2       28.74       26.88      3.14 o 
  -4  20   2        0.38        1.90      1.86 o 
  -3  20   2        0.04        2.88      2.39 o 
  -2  20   2        0.40        0.62      2.56 o 
  -1  20   2       11.91        7.27      2.57 o 
   0  20   2       10.60        9.24      2.67 o 
   1  20   2       23.50       20.39      2.95 o 
   2  20   2        4.28        1.34      2.45 o 
   3  20   2      190.20      178.17      5.67 o 
   4  20   2       12.49       10.18      2.90 o 
   5  20   2      194.57      204.41      6.18 o 
   6  20   2        8.81       11.20      3.54 o 
   7  20   2        5.77        8.23      3.12 o 
   8  20   2       32.12       38.72      4.82 o 
   9  20   2        0.89        2.14      4.79 o 
  10  20   2        0.16        2.19      4.52 o 
  11  20   2       26.52       18.57      5.26 o 
 -10  21   2        5.11        9.58      6.45 o 
  -9  21   2       10.96       16.20      7.87 o 
  -8  21   2        1.46       -3.88      6.57 o 
  -7  21   2       18.38       16.75      7.95 o 
  -6  21   2        0.27       -5.32      5.32 o 
  -5  21   2        2.57        4.40      4.87 o 
  -4  21   2        9.65       11.59      2.36 o 
  -3  21   2        0.43       -1.88      1.88 o 
  -2  21   2       14.66       12.44      2.68 o 
  -1  21   2       45.64       48.37      3.61 o 
   0  21   2        1.44        2.11      2.50 o 
   1  21   2       75.07       71.19      4.12 o 
   2  21   2       23.96       29.52      3.63 o 
   3  21   2       24.87       27.39      4.06 o 
   4  21   2       14.73       20.52      3.27 o 
   5  21   2      112.82      123.52      6.14 o 
   6  21   2      183.36      201.67      9.54 o 
   7  21   2        0.03       -1.78      3.76 o 
   8  21   2        9.40        7.22      5.09 o 
   9  21   2        0.00        0.81      4.88 o 
  10  21   2       31.05       29.17      4.99 o 
  -9  22   2        4.96       16.70     11.06 o 
  -8  22   2       37.31       26.22      7.95 o 
  -7  22   2       19.54       18.01      7.32 o 
  -6  22   2        0.47       -6.03      6.03 o 
  -5  22   2        4.44        4.23      6.11 o 
  -4  22   2        0.00       -4.59      5.38 o 
  -3  22   2        0.52       -2.61      2.71 o 
  -2  22   2       23.09       27.69      2.48 o 
  -1  22   2        6.08        6.60      2.95 o 
   0  22   2       59.84       67.86      6.89 o 
   1  22   2        5.44        3.94      2.75 o 
   2  22   2       18.60       20.51      3.37 o 
   3  22   2       10.27       11.04      3.20 o 
   4  22   2        2.69        2.51      3.12 o 
   5  22   2       17.62       19.43      5.47 o 
   6  22   2       79.78      100.15      6.13 o 
   7  22   2        4.58        5.23      4.22 o 
   8  22   2        6.00        1.00      4.73 o 
  -7  23   2       13.94       10.30      7.77 o 
  -6  23   2        0.19       -3.84      6.79 o 
  -5  23   2        0.11        1.36      6.77 o 
  -4  23   2       15.88        6.10      6.57 o 
  -3  23   2       24.55       26.19      7.17 o 
  -2  23   2       51.02       58.16      7.26 o 
  -1  23   2       15.93       17.63      2.87 o 
   0  23   2       24.91       27.11      3.80 o 
   1  23   2       27.58       35.70      4.03 o 
   2  23   2       13.28       14.52      4.00 o 
   3  23   2      272.57      280.90      9.31 o 
   4  23   2      166.60      177.03      9.98 o 
   5  23   2        1.09        3.53      4.16 o 
   6  23   2        2.34       -3.29      6.35 o 
   7  23   2       25.43       29.86      7.91 o 
  -5  24   2       13.84        0.08      7.05 o 
  -4  24   2        0.08        0.84      6.93 o 
  -3  24   2        0.23        2.38      6.77 o 
  -2  24   2        0.20       -5.54      6.19 o 
  -1  24   2       44.06       41.34      8.71 o 
   0  24   2       31.18       28.70      7.70 o 
   1  24   2       42.33       42.90      4.16 o 
   2  24   2       60.90       74.07      4.86 o 
   3  24   2       21.44       24.42      5.29 o 
   4  24   2      101.43      105.45      5.78 o 
 -19   1   3       58.24       56.97      5.21 o 
 -18   1   3        2.02        3.92      4.26 o 
 -17   1   3      108.84      108.00      5.32 o 
 -16   1   3       15.43       15.72      3.15 o 
 -15   1   3      130.16      120.75      4.68 o 
 -14   1   3       32.27       31.96      2.90 o 
 -13   1   3        1.03       -1.69      1.69 o 
 -12   1   3      109.20      108.52      3.31 o 
 -11   1   3       57.09       65.04      2.57 o 
 -10   1   3        0.06        1.79      1.33 o 
  -9   1   3     1199.52     1148.34     10.16 o 
  -8   1   3      882.28      867.19      7.61 o 
  -7   1   3      148.49      149.85      2.31 o 
  -6   1   3       49.64       31.25      1.18 o 
  -5   1   3      455.50      633.95      5.63 o 
  -4   1   3       61.16       99.17      1.93 o 
  -3   1   3        3.51        2.13      0.68 o 
  -2   1   3      683.67      710.13      6.31 o 
  -1   1   3      401.52      457.79      5.25 o 
   0   1   3     1418.24     1420.77     13.60 o 
   1   1   3      312.80      290.06      3.30 o 
   2   1   3     3859.62     3849.57     37.16 o 
   3   1   3      583.72      492.45      8.02 o 
   4   1   3      588.42      633.19      7.95 o 
   5   1   3      758.20      829.68      9.46 o 
   6   1   3      564.71      684.10      7.36 o 
   7   1   3       94.05      109.65      2.34 o 
   8   1   3      429.25      421.93      4.93 o 
   9   1   3       87.67       78.66      2.61 o 
  10   1   3      191.75      194.22      4.87 o 
  11   1   3       19.35       14.91      4.24 o 
  12   1   3       15.21       14.24      4.30 o 
  13   1   3       78.23       80.66      7.31 o 
  14   1   3        8.43        5.68      5.17 o 
  15   1   3       27.14       10.28      5.00 o 
  16   1   3       69.46       65.97      7.54 o 
  17   1   3       26.61       16.23      7.05 o 
  18   1   3       73.22       86.57      8.85 o 
 -19   2   3       28.10       29.90      4.59 o 
 -18   2   3       28.19       29.62      4.49 o 
 -17   2   3       58.99       51.04      4.26 o 
 -16   2   3       28.09       19.70      3.10 o 
 -15   2   3      341.11      351.94      7.41 o 
 -14   2   3        3.16        4.98      2.25 o 
 -13   2   3        0.26        0.01      2.02 o 
 -12   2   3       49.85       53.18      2.60 o 
 -11   2   3        0.31       -1.68      1.68 o 
 -10   2   3       58.26       56.89      2.30 o 
  -9   2   3      359.45      345.43      4.68 o 
  -8   2   3     1250.95     1203.91      9.85 o 
  -7   2   3        8.84       15.18      1.00 o 
  -6   2   3      271.59      267.25      3.02 o 
  -5   2   3       39.40       17.73      1.11 o 
  -4   2   3     3995.13     4578.52     39.84 o 
  -3   2   3     4223.96     4247.99     40.78 o 
  -2   2   3      163.65      115.02      1.47 o 
  -1   2   3     6228.58     6323.42     62.57 o 
   0   2   3     6707.37     6460.53     65.27 o 
   1   2   3        0.45        0.88      0.57 o 
   2   2   3     1281.32     1328.60     13.78 o 
   3   2   3      906.54     1004.23     11.11 o 
   4   2   3     1454.42     1756.91     18.60 o 
   5   2   3      171.24      184.15      5.40 o 
   6   2   3       12.80       22.63      1.29 o 
   7   2   3      214.35      224.93      3.06 o 
   8   2   3      347.20      348.61      4.73 o 
   9   2   3     1057.12     1058.93     11.84 o 
  10   2   3      595.78      572.79      8.56 o 
  11   2   3      596.58      590.60     15.38 o 
  12   2   3      409.56      421.11     16.86 o 
  13   2   3      251.24      231.29     10.77 o 
  14   2   3       84.84       71.31      7.23 o 
  15   2   3       20.54       17.07      5.67 o 
  16   2   3        0.12       -2.41      4.78 o 
  17   2   3        0.09        1.87      5.11 o 
  18   2   3       22.24       26.66      6.77 o 
 -18   3   3       65.37       61.52      5.26 o 
 -17   3   3       87.15       83.83      5.17 o 
 -16   3   3        4.62        2.99      2.72 o 
 -15   3   3        7.06        5.46      2.58 o 
 -14   3   3       72.76       70.61      3.69 o 
 -13   3   3       16.59       10.17      2.57 o 
 -12   3   3        7.26        3.08      1.78 o 
 -11   3   3      505.87      477.88      6.59 o 
 -10   3   3      950.91      931.02      9.86 o 
  -9   3   3      548.67      537.25      6.88 o 
  -8   3   3      254.19      245.27      3.45 o 
  -7   3   3      520.57      452.54      4.55 o 
  -6   3   3      326.15      307.36      3.45 o 
  -5   3   3        3.56        2.85      0.71 o 
  -4   3   3      311.75      294.67      3.23 o 
  -3   3   3     1243.86     1375.43     12.66 o 
  -2   3   3       61.77       55.59      1.02 o 
  -1   3   3      657.13      774.94      7.92 o 
   0   3   3    20805.53    20711.62    212.04 o 
   1   3   3     1617.06     1513.00     15.15 o 
   2   3   3     2537.77     2509.51     29.34 o 
   3   3   3     3215.38     3371.18     33.34 o 
   4   3   3        0.18       14.76      1.26 o 
   5   3   3       20.49       42.53      1.71 o 
   6   3   3      317.82      334.47      4.24 o 
   7   3   3       44.18       56.38      1.74 o 
   8   3   3       40.02       47.72      1.98 o 
   9   3   3       43.92       38.57      2.32 o 
  10   3   3        2.56        4.21      2.02 o 
  11   3   3      113.45      104.78      4.80 o 
  12   3   3      133.84      144.43     10.66 o 
  13   3   3       15.81       22.74      4.00 o 
  14   3   3        8.61        3.92      4.48 o 
  15   3   3       41.68       49.43      6.91 o 
  16   3   3       26.46       38.43      7.23 o 
  17   3   3       25.89       28.48      6.53 o 
  18   3   3        0.97       -4.83      4.83 o 
 -18   4   3       13.65       11.12      3.65 o 
 -17   4   3       88.03       88.29      5.00 o 
 -16   4   3       39.49       46.49      4.41 o 
 -15   4   3       25.56       32.32      3.73 o 
 -14   4   3        9.40        9.30      2.66 o 
 -13   4   3      365.54      366.16      6.98 o 
 -12   4   3       26.72       23.83      2.14 o 
 -11   4   3       61.01       47.64      2.36 o 
 -10   4   3      441.00      429.06      5.93 o 
  -9   4   3       21.39       20.85      1.56 o 
  -8   4   3      180.43      167.18      2.70 o 
  -7   4   3     1659.94     1645.28     11.86 o 
  -6   4   3     5059.29     5421.32     43.57 o 
  -5   4   3     5012.41     5294.53     40.08 o 
  -4   4   3     2013.05     2173.33     17.09 o 
  -3   4   3      446.38      412.29      4.15 o 
  -2   4   3     6241.25     6565.92     52.50 o 
  -1   4   3        9.69       16.90      0.81 o 
   0   4   3      112.13      128.39      2.39 o 
   1   4   3     1618.25     1708.70     17.14 o 
   2   4   3     6799.67     7092.84     66.74 o 
   3   4   3     3941.72     4262.23     39.32 o 
   4   4   3      332.19      382.79      4.71 o 
   5   4   3     1550.39     1639.21     14.06 o 
   6   4   3      464.99      421.59      4.86 o 
   7   4   3     2035.85     2140.29     16.64 o 
   8   4   3      655.19      576.23      7.19 o 
   9   4   3      589.99      551.65      8.97 o 
  10   4   3      324.82      312.56      6.83 o 
  11   4   3      266.03      270.86      6.67 o 
  12   4   3      303.19      282.39      8.64 o 
  13   4   3       58.82       60.20      4.84 o 
  14   4   3      130.30      136.02      9.12 o 
  15   4   3       78.82       81.37      7.94 o 
  16   4   3       14.38       10.70      9.26 o 
  17   4   3       12.13        4.41      5.44 o 
  18   4   3        0.23       -1.85      4.95 o 
 -18   5   3        0.06       -1.55      4.02 o 
 -17   5   3       16.58       14.15      3.42 o 
 -16   5   3       67.91       59.91      4.23 o 
 -15   5   3        4.87        2.35      4.29 o 
 -14   5   3      118.29      121.55      4.83 o 
 -13   5   3      236.00      224.74      5.83 o 
 -12   5   3       45.18       40.43      2.60 o 
 -11   5   3       92.18       88.10      2.93 o 
 -10   5   3      142.17      136.73      3.58 o 
  -9   5   3      227.34      225.08      3.79 o 
  -8   5   3       73.26       69.12      1.92 o 
  -7   5   3       70.38       81.75      1.84 o 
  -6   5   3      646.37      740.49      6.35 o 
  -5   5   3     2184.14     2330.75     18.24 o 
  -4   5   3       25.54       31.77      1.45 o 
  -3   5   3        1.28       -0.20      0.51 o 
  -2   5   3     3614.98     4368.11     35.30 o 
  -1   5   3      177.20      148.39      2.20 o 
   0   5   3     1119.32     1327.30     13.17 o 
   1   5   3        5.93        9.24      0.95 o 
   2   5   3      135.09       91.98      2.03 o 
   3   5   3      128.78      196.69      3.03 o 
   4   5   3       35.80       28.25      1.34 o 
   5   5   3      366.90      354.21      4.25 o 
   6   5   3        5.66       14.67      1.16 o 
   7   5   3        8.03        6.08      1.15 o 
   8   5   3       28.50       31.66      1.98 o 
   9   5   3       66.57       80.76      3.25 o 
  10   5   3        2.00        0.75      2.01 o 
  11   5   3       89.57       87.23      4.96 o 
  12   5   3        0.38        1.66      2.97 o 
  13   5   3        3.09        1.50      3.11 o 
  14   5   3      110.73      124.63      7.02 o 
  15   5   3       85.47       91.60      7.78 o 
  16   5   3       32.75       35.18      6.93 o 
  17   5   3        0.08        4.12      4.62 o 
  18   5   3       13.39        7.05      7.15 o 
 -18   6   3        2.30       -6.37      6.37 o 
 -17   6   3       43.35       47.88      5.74 o 
 -16   6   3       34.90       32.22      5.73 o 
 -15   6   3        0.10       -2.44      2.55 o 
 -14   6   3       30.87       29.54      4.99 o 
 -13   6   3        8.86       12.64      3.16 o 
 -12   6   3       18.38       20.34      2.21 o 
 -11   6   3      376.02      364.81      6.51 o 
 -10   6   3      125.60      125.01      4.10 o 
  -9   6   3      901.33      903.71      9.52 o 
  -8   6   3     1827.88     1865.41     14.62 o 
  -7   6   3     1711.21     1796.41     12.89 o 
  -6   6   3        0.00        0.69      0.71 o 
  -5   6   3       45.83       46.65      1.35 o 
  -4   6   3      551.63      555.05      4.92 o 
  -3   6   3      376.14      408.60      3.75 o 
  -2   6   3       98.07       87.30      1.61 o 
  -1   6   3      763.04      856.83      7.24 o 
   0   6   3     2785.68     2829.99     24.51 o 
   1   6   3     1765.40     2083.48     20.29 o 
   2   6   3      316.76      342.76      4.15 o 
   3   6   3      387.04      392.26      5.12 o 
   4   6   3       66.05       52.48      2.46 o 
   5   6   3       11.52        7.32      1.01 o 
   6   6   3        7.51       15.26      1.27 o 
   7   6   3      352.96      345.97      5.50 o 
   8   6   3      156.76      150.59      3.99 o 
   9   6   3      110.05      113.82      3.70 o 
  10   6   3      232.64      229.52      9.50 o 
  11   6   3       64.99       71.59      3.63 o 
  12   6   3        0.70       -1.68      2.48 o 
  13   6   3        0.29       -2.06      2.72 o 
  14   6   3        0.95        2.31      5.16 o 
  15   6   3        2.20        0.84      3.93 o 
  16   6   3       42.15       43.79      5.76 o 
  17   6   3       24.93       27.65      5.80 o 
  18   6   3       56.88       63.00      6.86 o 
 -18   7   3       10.98       20.73      5.26 o 
 -17   7   3        0.57        4.19      4.49 o 
 -16   7   3      192.03      197.39      6.97 o 
 -15   7   3        8.01        7.94      3.00 o 
 -14   7   3       54.16       48.41      3.87 o 
 -13   7   3      142.58      145.39      5.46 o 
 -12   7   3       56.65       47.26      5.80 o 
 -11   7   3      254.01      254.91      5.40 o 
 -10   7   3      766.08      773.29     10.01 o 
  -9   7   3      929.04      903.54      9.89 o 
  -8   7   3      269.32      237.66      3.67 o 
  -7   7   3      112.61      102.94      2.92 o 
  -6   7   3      101.49       86.95      1.74 o 
  -5   7   3     1241.94     1254.66      9.20 o 
  -4   7   3        2.86        3.40      0.69 o 
  -3   7   3        3.96        5.30      0.65 o 
  -2   7   3      282.73      319.80      3.20 o 
  -1   7   3      147.00      123.89      1.61 o 
   0   7   3      135.10      192.82      2.60 o 
   1   7   3      558.54      590.59      5.75 o 
   2   7   3     2603.97     2787.34     42.17 o 
   3   7   3       98.20       92.96      2.14 o 
   4   7   3      863.42      938.32     11.52 o 
   5   7   3      140.19      132.84      2.76 o 
   6   7   3       46.05       53.44      1.90 o 
   7   7   3       38.48       30.53      2.14 o 
   8   7   3       57.96       71.10      3.01 o 
   9   7   3       27.29       19.83      2.21 o 
  10   7   3       58.66       45.93      2.68 o 
  11   7   3       22.28       20.58      2.59 o 
  12   7   3        2.94        2.22      2.86 o 
  13   7   3       97.21      100.06      5.38 o 
  14   7   3        6.10        7.09      3.44 o 
  15   7   3       93.73      101.65      6.97 o 
  16   7   3        0.23       -3.00      4.17 o 
  17   7   3        2.28        1.85      4.58 o 
 -18   8   3       19.47       17.75      4.90 o 
 -17   8   3       50.20       65.68      6.34 o 
 -16   8   3       54.32       56.73      5.62 o 
 -15   8   3       83.20       96.10      5.57 o 
 -14   8   3      179.94      178.04      6.19 o 
 -13   8   3       25.81       29.52      3.29 o 
 -12   8   3       53.94       49.02      3.56 o 
 -11   8   3      174.85      166.30      5.10 o 
 -10   8   3       16.50       15.89      2.01 o 
  -9   8   3       33.75       38.73      2.25 o 
  -8   8   3       14.71       19.94      1.43 o 
  -7   8   3        7.85       15.13      1.25 o 
  -6   8   3      140.57      136.54      2.28 o 
  -5   8   3        0.09       -0.69      0.69 o 
  -4   8   3      235.28      238.63      3.01 o 
  -3   8   3      574.71      570.38      4.89 o 
  -2   8   3      432.72      442.03      4.19 o 
  -1   8   3        0.90       13.15      0.70 o 
   0   8   3      327.51      405.35      3.93 o 
   1   8   3        4.66        3.00      0.67 o 
   2   8   3       14.32       13.87      0.97 o 
   3   8   3       36.32       40.97      1.74 o 
   4   8   3      174.81      137.58      4.14 o 
   5   8   3        8.68        6.48      1.17 o 
   6   8   3       51.05       48.79      2.12 o 
   7   8   3      401.99      405.15      6.06 o 
   8   8   3      101.06       99.70      3.48 o 
   9   8   3      193.41      187.95      4.45 o 
  10   8   3        0.23        0.76      1.75 o 
  11   8   3        8.23        6.14      2.28 o 
  12   8   3        7.56        3.33      3.63 o 
  13   8   3      222.13      222.95      9.57 o 
  14   8   3       31.24       34.21      4.31 o 
  15   8   3        6.37        2.38      4.00 o 
  16   8   3       10.29       17.04      5.05 o 
  17   8   3       26.60       30.56      5.88 o 
 -17   9   3        0.82       -3.29      4.10 o 
 -16   9   3       45.70       38.73      5.23 o 
 -15   9   3       33.47       32.43      4.52 o 
 -14   9   3        1.33        3.60      3.60 o 
 -13   9   3      109.03      118.92      7.35 o 
 -12   9   3      198.38      207.42      6.17 o 
 -11   9   3      197.24      214.43      5.98 o 
 -10   9   3      241.05      232.68      5.41 o 
  -9   9   3      155.57      159.02      3.97 o 
  -8   9   3      830.67      817.22      8.96 o 
  -7   9   3     1407.62     1358.20     11.25 o 
  -6   9   3      501.39      484.34      5.09 o 
  -5   9   3      397.74      401.40      3.92 o 
  -4   9   3        3.88        8.90      0.80 o 
  -3   9   3       82.43       81.68      1.52 o 
  -2   9   3        1.66        3.25      0.72 o 
  -1   9   3       49.02       68.72      1.33 o 
   0   9   3      349.74      324.66      3.28 o 
   1   9   3        9.95        7.71      0.77 o 
   2   9   3      126.61      114.05      2.05 o 
   3   9   3       42.47       33.99      1.29 o 
   4   9   3      886.06      950.46      8.22 o 
   5   9   3      109.99      121.46      2.67 o 
   6   9   3     1133.40     1166.51     13.16 o 
   7   9   3      238.53      247.12      5.05 o 
   8   9   3       22.79       21.94      2.08 o 
   9   9   3       66.93       75.75      3.09 o 
  10   9   3       48.68       51.27      2.89 o 
  11   9   3      172.77      177.36      5.26 o 
  12   9   3      116.05      119.70      5.67 o 
  13   9   3      178.96      199.90      7.29 o 
  14   9   3       12.46        6.08      3.56 o 
  15   9   3       25.13       29.93      5.15 o 
  16   9   3       64.21       65.64      6.56 o 
  17   9   3       37.19       42.42      6.14 o 
 -17  10   3       20.58       10.71      4.03 o 
 -16  10   3       54.86       52.50      5.41 o 
 -15  10   3       86.43       96.11      6.17 o 
 -14  10   3       30.99       34.29      4.54 o 
 -13  10   3      120.75      122.30     10.05 o 
 -12  10   3      420.02      426.65      8.89 o 
 -11  10   3      109.13      105.20      4.40 o 
 -10  10   3        7.14        3.59      1.93 o 
  -9  10   3       33.65       32.61      2.40 o 
  -8  10   3       74.05       72.80      3.75 o 
  -7  10   3       95.64       98.40      2.47 o 
  -6  10   3        6.49        9.50      1.15 o 
  -5  10   3      367.16      395.98      4.14 o 
  -4  10   3      109.61      104.49      1.93 o 
  -3  10   3      620.99      537.01      4.57 o 
  -2  10   3      737.94      767.76      6.11 o 
  -1  10   3     1935.54     1933.03     12.79 o 
   0  10   3      943.23      896.87      6.52 o 
   1  10   3      424.06      383.36      3.82 o 
   2  10   3      232.13      190.83      2.62 o 
   3  10   3     1057.08     1018.30      8.27 o 
   4  10   3      519.10      475.02      5.58 o 
   5  10   3      501.63      466.96      6.92 o 
   6  10   3      179.68      155.28      4.02 o 
   7  10   3       49.72       46.42      2.57 o 
   8  10   3       18.54       18.73      2.06 o 
   9  10   3       53.61       58.59      2.99 o 
  10  10   3      224.57      214.23      6.60 o 
  11  10   3      454.50      460.95      7.87 o 
  12  10   3       42.55       56.44      4.46 o 
  13  10   3        0.02        5.10      3.21 o 
  14  10   3        0.57       -3.14      3.14 o 
  15  10   3        1.13        3.68      4.21 o 
  16  10   3        0.54        4.07      6.11 o 
  17  10   3        0.52        0.04      4.63 o 
 -17  11   3        2.13        6.79      6.36 o 
 -16  11   3        3.09        4.50      4.75 o 
 -15  11   3        0.82       -2.99      4.25 o 
 -14  11   3       58.45       49.07      4.82 o 
 -13  11   3        1.87        0.82      3.00 o 
 -12  11   3       74.81       61.58      4.72 o 
 -11  11   3       50.05       53.63      4.55 o 
 -10  11   3       50.52       39.56      3.60 o 
  -9  11   3       89.34       84.53      3.56 o 
  -8  11   3      135.96      136.83      3.46 o 
  -7  11   3       26.08       27.30      1.82 o 
  -6  11   3        4.55        6.35      1.28 o 
  -5  11   3        2.14        1.29      0.92 o 
  -4  11   3      411.50      388.72      4.51 o 
  -3  11   3      186.95      186.58      3.04 o 
  -2  11   3       24.47       28.09      1.23 o 
  -1  11   3       63.15       58.83      1.55 o 
   0  11   3       46.33       45.88      1.30 o 
   1  11   3      290.48      260.43      3.01 o 
   2  11   3       56.17       57.33      1.83 o 
   3  11   3       65.93       66.00      2.09 o 
   4  11   3       70.93       55.71      2.10 o 
   5  11   3       72.03       64.42      2.73 o 
   6  11   3       26.59       28.33      2.20 o 
   7  11   3      169.51      200.73      4.92 o 
   8  11   3      283.87      288.79      5.99 o 
   9  11   3        5.73        7.37      2.03 o 
  10  11   3      166.62      162.36      4.97 o 
  11  11   3        3.82        4.88      2.54 o 
  12  11   3       30.22       33.16      4.02 o 
  13  11   3        8.86       11.39      3.58 o 
  14  11   3      100.91      108.42      6.09 o 
  15  11   3       26.45       28.22      5.49 o 
  16  11   3        9.72       17.85      5.26 o 
 -16  12   3        1.02       -2.55      5.47 o 
 -15  12   3        0.95        0.13      2.10 o 
 -14  12   3        6.67        3.43      4.51 o 
 -13  12   3        3.54        6.14      3.22 o 
 -12  12   3       14.71        8.97      3.11 o 
 -11  12   3       42.53       49.09      3.86 o 
 -10  12   3      117.95      118.07      4.19 o 
  -9  12   3        3.31        3.71      1.66 o 
  -8  12   3       81.47       81.08      2.80 o 
  -7  12   3       17.38       16.85      1.63 o 
  -6  12   3        0.27        0.59      1.02 o 
  -5  12   3       21.66       18.84      1.29 o 
  -4  12   3        0.30        0.54      0.93 o 
  -3  12   3      656.26      656.89      6.32 o 
  -2  12   3       11.58        6.40      1.02 o 
  -1  12   3      492.39      446.37      4.83 o 
   0  12   3        9.75        6.06      0.97 o 
   1  12   3      283.83      294.97      3.65 o 
   2  12   3      140.93      122.53      2.92 o 
   3  12   3        1.48       -0.13      1.22 o 
   4  12   3       52.33       45.78      2.45 o 
   5  12   3       24.71       25.34      2.17 o 
   6  12   3       23.73       23.56      2.26 o 
   7  12   3       33.14       41.85      2.71 o 
   8  12   3        0.47        0.54      3.12 o 
   9  12   3       80.20       90.43      3.66 o 
  10  12   3        3.59        6.05      2.41 o 
  11  12   3        7.18        2.32      2.38 o 
  12  12   3       19.41       12.82      3.48 o 
  13  12   3       25.21       28.89      4.15 o 
  14  12   3       10.44       11.73      4.87 o 
  15  12   3       11.77        9.67      4.72 o 
  16  12   3        9.92        7.22      4.70 o 
 -16  13   3       38.67       39.42      8.24 o 
 -15  13   3       64.90       62.34      8.95 o 
 -14  13   3        1.45        2.06      2.22 o 
 -13  13   3        0.03        2.45      1.99 o 
 -12  13   3        0.47       -1.76      1.76 o 
 -11  13   3       79.11       74.99      3.48 o 
 -10  13   3       16.62       15.07      2.29 o 
  -9  13   3        6.28        2.58      1.98 o 
  -8  13   3      107.02      109.18      3.45 o 
  -7  13   3      173.21      186.68      3.76 o 
  -6  13   3       87.25       86.03      2.50 o 
  -5  13   3        8.42        9.73      1.21 o 
  -4  13   3       19.23       19.64      1.50 o 
  -3  13   3       81.57       71.12      2.59 o 
  -2  13   3      127.91      121.39      2.53 o 
  -1  13   3     1113.74     1095.27      9.43 o 
   0  13   3      227.51      211.23      3.31 o 
   1  13   3      455.55      414.47      5.22 o 
   2  13   3      250.23      260.04      4.22 o 
   3  13   3       84.72       73.34      2.90 o 
   4  13   3      144.62      146.52      4.01 o 
   5  13   3       36.66       41.45      2.66 o 
   6  13   3       21.43       27.94      2.43 o 
   7  13   3      274.13      284.33      6.05 o 
   8  13   3      457.03      474.72      8.17 o 
   9  13   3       28.84       28.12      2.88 o 
  10  13   3       29.08       36.95      3.21 o 
  11  13   3        6.03        3.09      2.51 o 
  12  13   3       38.83       24.45      3.60 o 
  13  13   3       12.38       13.20      3.80 o 
  14  13   3       22.38       18.48      5.10 o 
  15  13   3       17.47       16.63      5.08 o 
 -15  14   3       19.24        0.76      7.14 o 
 -14  14   3       58.00       69.20      9.00 o 
 -13  14   3       86.06       87.64      4.09 o 
 -12  14   3      106.33      104.11      4.72 o 
 -11  14   3       78.75       88.34      3.52 o 
 -10  14   3       38.70       45.95      3.79 o 
  -9  14   3        5.93        2.18      2.33 o 
  -8  14   3      348.50      357.31      7.13 o 
  -7  14   3      190.35      196.11      4.72 o 
  -6  14   3      535.41      539.68      6.57 o 
  -5  14   3        0.05       -0.60      1.17 o 
  -4  14   3       88.69       92.86      2.32 o 
  -3  14   3       61.20       58.42      1.91 o 
  -2  14   3       55.24       48.84      1.81 o 
  -1  14   3      366.06      374.61      4.62 o 
   0  14   3      493.00      455.59      5.66 o 
   1  14   3        8.90        3.45      1.38 o 
   2  14   3       19.06       21.92      2.08 o 
   3  14   3        0.23        2.30      1.78 o 
   4  14   3       43.73       38.30      2.56 o 
   5  14   3      166.88      173.73      4.67 o 
   6  14   3      166.16      165.05      4.68 o 
   7  14   3        6.70        5.24      2.17 o 
   8  14   3      153.05      149.58      5.50 o 
   9  14   3      170.05      171.28      5.29 o 
  10  14   3      209.29      233.81      6.48 o 
  11  14   3        0.66       -1.88      2.65 o 
  12  14   3       31.64       34.01      3.89 o 
  13  14   3        5.31        7.71      3.68 o 
  14  14   3       37.66       33.29      5.47 o 
  15  14   3        0.55       -3.44      4.20 o 
 -15  15   3        2.22       -4.15      7.14 o 
 -14  15   3       89.43      112.09     10.53 o 
 -13  15   3      177.20      192.42     12.09 o 
 -12  15   3       94.46      105.08      9.24 o 
 -11  15   3        1.63        2.97      2.42 o 
 -10  15   3       51.54       55.77      2.78 o 
  -9  15   3      217.27      227.98      5.45 o 
  -8  15   3        1.52       -0.33      1.60 o 
  -7  15   3       26.45       25.81      2.46 o 
  -6  15   3      246.88      255.26      5.04 o 
  -5  15   3      402.55      419.39      5.69 o 
  -4  15   3        7.20        8.43      1.49 o 
  -3  15   3      716.33      720.61      7.57 o 
  -2  15   3       53.17       45.87      1.95 o 
  -1  15   3        0.41        1.41      1.41 o 
   0  15   3       37.32       37.48      2.10 o 
   1  15   3      278.81      271.51      5.08 o 
   2  15   3      214.17      212.14      5.66 o 
   3  15   3      631.46      606.52      9.11 o 
   4  15   3      575.46      560.33      8.61 o 
   5  15   3      751.42      786.53     10.07 o 
   6  15   3      428.98      437.63      7.76 o 
   7  15   3       89.93      103.46      4.39 o 
   8  15   3        4.10        1.19      2.46 o 
   9  15   3       49.77       56.91      4.17 o 
  10  15   3       56.63       63.17      3.91 o 
  11  15   3       28.84       30.29      3.59 o 
  12  15   3        3.58        6.35      3.17 o 
  13  15   3        7.14        6.29      3.50 o 
  14  15   3       25.57       34.17      5.54 o 
 -14  16   3        1.58        3.24     11.28 o 
 -13  16   3        0.12       -6.54      6.54 o 
 -12  16   3       39.64       47.91     12.08 o 
 -11  16   3        1.14        2.18     10.38 o 
 -10  16   3        3.55        5.39      4.86 o 
  -9  16   3        3.13       -0.31      2.32 o 
  -8  16   3        7.81        4.44      1.71 o 
  -7  16   3        0.04        0.26      2.67 o 
  -6  16   3      158.53      156.27      4.28 o 
  -5  16   3      375.93      395.84      6.80 o 
  -4  16   3      204.61      209.24      4.42 o 
  -3  16   3      435.62      436.97      5.87 o 
  -2  16   3      141.45      133.85      3.23 o 
  -1  16   3       65.79       64.32      2.90 o 
   0  16   3        2.51        4.10      1.54 o 
   1  16   3       10.57       11.35      1.89 o 
   2  16   3      126.08      128.76      3.80 o 
   3  16   3       53.67       40.15      2.83 o 
   4  16   3       51.07       49.89      3.08 o 
   5  16   3        2.71        2.11      2.10 o 
   6  16   3       97.32       96.53      4.33 o 
   7  16   3       33.50       31.97      3.21 o 
   8  16   3      256.27      265.31      7.33 o 
   9  16   3       19.79       19.70      2.97 o 
  10  16   3        4.91        1.57      2.89 o 
  11  16   3       75.63       69.90      5.78 o 
  12  16   3       80.92       75.99      5.10 o 
  13  16   3        0.06       -3.49      3.52 o 
  14  16   3       10.29        9.44      5.83 o 
 -13  17   3       13.60       23.87      7.85 o 
 -12  17   3       48.79       38.03      8.07 o 
 -11  17   3       64.04       80.09      8.93 o 
 -10  17   3      153.16      163.57     13.59 o 
  -9  17   3        1.91        0.23      5.13 o 
  -8  17   3      160.32      170.91      5.21 o 
  -7  17   3      223.24      225.71      5.13 o 
  -6  17   3        7.43       11.27      2.21 o 
  -5  17   3      137.87      149.29      4.87 o 
  -4  17   3        4.71        3.08      1.77 o 
  -3  17   3       84.64      100.05      4.35 o 
  -2  17   3        1.29       -1.49      1.49 o 
  -1  17   3      188.09      181.71      4.34 o 
   0  17   3        2.68        1.29      1.94 o 
   1  17   3       53.10       45.13      2.89 o 
   2  17   3        3.59        0.86      1.93 o 
   3  17   3      248.33      261.46      5.94 o 
   4  17   3      194.96      192.03      7.26 o 
   5  17   3      304.18      301.36      7.01 o 
   6  17   3      270.72      252.43      7.85 o 
   7  17   3       75.33       82.62      5.09 o 
   8  17   3        4.81        5.39      2.71 o 
   9  17   3        4.89        1.67      2.76 o 
  10  17   3       61.01       62.75      4.00 o 
  11  17   3       22.89       29.39      3.98 o 
  12  17   3        7.82        4.13      3.52 o 
  13  17   3       14.98       18.00      5.93 o 
 -13  18   3       38.06       47.90     14.17 o 
 -12  18   3       16.39       11.24     14.61 o 
 -11  18   3        5.49       15.50      7.23 o 
 -10  18   3        2.58       -0.51      8.03 o 
  -9  18   3       12.21        8.82      7.16 o 
  -8  18   3        6.04       10.20      6.65 o 
  -7  18   3        2.37        2.46      5.71 o 
  -6  18   3        0.27       -0.15      1.87 o 
  -5  18   3       17.41       15.00      2.48 o 
  -4  18   3        3.42        6.03      1.85 o 
  -3  18   3       56.63       66.90      2.95 o 
  -2  18   3       18.06       16.30      2.20 o 
  -1  18   3        0.38       -0.26      2.06 o 
   0  18   3        2.09       -0.34      2.06 o 
   1  18   3        7.17        3.47      2.21 o 
   2  18   3        0.27       -2.07      2.07 o 
   3  18   3       12.93       12.57      2.64 o 
   4  18   3        4.58        2.36      2.46 o 
   5  18   3        1.17        4.90      2.59 o 
   6  18   3        9.04       12.75      2.92 o 
   7  18   3       10.62        9.86      2.87 o 
   8  18   3        2.90        6.32      2.88 o 
   9  18   3        0.56       -0.72      3.41 o 
  10  18   3       59.14       57.11      4.55 o 
  11  18   3        0.85       -3.30      3.30 o 
  12  18   3        5.67        6.40      4.81 o 
 -12  19   3        0.69       -0.96      7.46 o 
 -11  19   3       23.80       14.91      7.76 o 
 -10  19   3       45.73       44.83     10.99 o 
  -9  19   3       11.68       11.35      8.68 o 
  -8  19   3       13.17        6.65      7.09 o 
  -7  19   3       67.03       72.32     14.75 o 
  -6  19   3       15.74        7.69      4.98 o 
  -5  19   3       33.78       36.69      3.16 o 
  -4  19   3       12.60       12.07      1.80 o 
  -3  19   3        3.28        4.89      1.74 o 
  -2  19   3       49.79       46.19      2.67 o 
  -1  19   3        3.21        4.38      2.33 o 
   0  19   3       29.62       27.79      2.98 o 
   1  19   3       16.05       12.85      2.61 o 
   2  19   3        0.04       -0.32      2.26 o 
   3  19   3        0.26       -3.57      3.57 o 
   4  19   3        7.20       11.07      3.22 o 
   5  19   3       81.02       72.52      5.44 o 
   6  19   3       38.14       49.96      5.17 o 
   7  19   3       43.14       36.27      3.67 o 
   8  19   3        0.11        0.29      2.84 o 
   9  19   3       63.14       66.17      4.57 o 
  10  19   3        0.94       -0.54      3.29 o 
  11  19   3        0.06        0.51      4.52 o 
 -11  20   3       32.01       38.13      8.95 o 
 -10  20   3        2.30        3.98      9.91 o 
  -9  20   3        0.96        5.28      9.55 o 
  -8  20   3       15.40       13.88      8.68 o 
  -7  20   3        0.06        1.24      5.24 o 
  -6  20   3       29.34       34.04      6.22 o 
  -5  20   3        5.68        3.34      4.66 o 
  -4  20   3      103.38      103.70      5.69 o 
  -3  20   3      129.34      142.10      3.76 o 
  -2  20   3      202.51      220.33      4.88 o 
  -1  20   3       17.69       16.77      2.19 o 
   0  20   3       55.35       59.87      3.67 o 
   1  20   3        5.79        3.52      2.46 o 
   2  20   3       11.35        7.64      2.63 o 
   3  20   3        1.26        1.63      2.50 o 
   4  20   3       94.43      105.64      4.68 o 
   5  20   3        2.23        0.85      2.69 o 
   6  20   3        2.54        3.46      2.86 o 
   7  20   3        0.47        2.26      2.98 o 
   8  20   3        9.96       11.96      3.49 o 
   9  20   3       87.52       84.13      6.23 o 
  10  20   3        5.48        1.55      4.58 o 
  11  20   3       17.87       16.49     11.28 o 
 -10  21   3       10.64        8.92      7.92 o 
  -9  21   3       52.42       43.89     12.22 o 
  -8  21   3        5.71       -3.79      6.57 o 
  -7  21   3        1.88       -5.50      5.50 o 
  -6  21   3        8.96       10.71      6.01 o 
  -5  21   3        2.01       -0.90      4.83 o 
  -4  21   3        1.98       -0.64      4.81 o 
  -3  21   3        0.30       -1.61      3.09 o 
  -2  21   3        2.87        3.53      1.92 o 
  -1  21   3       20.73       27.40      2.24 o 
   0  21   3       82.56       98.99      3.68 o 
   1  21   3       70.80       73.52      5.85 o 
   2  21   3       87.54      107.78      8.44 o 
   3  21   3      225.25      230.65      6.54 o 
   4  21   3       70.73       74.98      5.53 o 
   5  21   3        2.02        3.54      2.89 o 
   6  21   3        7.36        4.12      3.15 o 
   7  21   3        3.90       -0.71      4.29 o 
   8  21   3       13.80       12.19      4.55 o 
   9  21   3        0.07       -4.22      4.22 o 
  -8  22   3        7.92        2.05      7.31 o 
  -7  22   3       24.48       18.67      7.82 o 
  -6  22   3        0.03       -5.22      6.29 o 
  -5  22   3       42.65       52.10      7.95 o 
  -4  22   3       37.67       27.84      6.85 o 
  -3  22   3        0.08       -3.82      3.82 o 
  -2  22   3       72.09       70.17      7.95 o 
  -1  22   3       80.04       78.61      5.33 o 
   0  22   3       61.60       56.81      2.74 o 
   1  22   3       21.79       20.21      2.84 o 
   2  22   3       11.74        8.61      2.98 o 
   3  22   3        6.37        6.44      3.13 o 
   4  22   3       32.83       43.98      4.07 o 
   5  22   3       22.19       16.73      3.54 o 
   6  22   3        4.48        2.50      5.02 o 
   7  22   3       46.23       46.36      5.36 o 
   8  22   3        7.85        9.44      5.58 o 
  -7  23   3        0.07       -0.81      7.30 o 
  -6  23   3        1.04        5.10     10.16 o 
  -5  23   3        8.45        4.12      9.36 o 
  -4  23   3       78.39       87.21     10.96 o 
  -3  23   3        0.67       -4.40      5.93 o 
  -2  23   3        2.11        2.70      4.66 o 
  -1  23   3       38.84       28.66      5.23 o 
   0  23   3       46.66       64.75      5.67 o 
   1  23   3      166.56      179.80      7.48 o 
   2  23   3      184.31      190.20      5.70 o 
   3  23   3        0.20       -0.80      3.03 o 
   4  23   3        6.57        2.28      4.16 o 
   5  23   3        0.94       -2.04      4.00 o 
   6  23   3        2.78        3.50      4.29 o 
  -5  24   3        1.94       -8.89      9.91 o 
  -4  24   3        0.33       -3.61      6.77 o 
  -3  24   3        3.67        5.91      7.14 o 
  -2  24   3        2.35        4.82      6.93 o 
  -1  24   3       41.77       42.57      7.97 o 
   0  24   3        0.80       -5.04      5.04 o 
   1  24   3       25.42       26.48      5.39 o 
   2  24   3       94.70      110.43     15.40 o 
   3  24   3       54.16       60.52      8.50 o 
   4  24   3        1.28       -3.63      5.46 o 
 -19   0   4       21.27       30.53      9.00 o 
 -18   0   4        7.60       16.57      7.27 o 
 -17   0   4       89.61       84.67      6.34 o 
 -16   0   4      387.49      407.19     11.54 o 
 -15   0   4      194.84      198.23      7.99 o 
 -14   0   4        6.42        3.18      3.03 o 
 -13   0   4      556.31      538.35     10.78 o 
 -12   0   4       12.55        6.49      2.41 o 
 -11   0   4      288.46      271.40      6.94 o 
 -10   0   4      580.44      594.35     10.03 o 
  -9   0   4     1547.55     1335.24     17.45 o 
  -8   0   4       38.97       27.55      1.90 o 
  -7   0   4      464.32      497.09      7.06 o 
  -6   0   4       86.57       80.31      3.81 o 
  -5   0   4     4070.77     4595.11     46.08 o 
  -4   0   4      652.20      715.22      9.43 o 
  -3   0   4     5522.95     6228.31     70.97 o 
  -2   0   4     2382.09     2622.45     35.83 o 
  -1   0   4     3128.85     3155.46     42.27 o 
   0   0   4    16145.83    16726.85    218.87 o 
   1   0   4    26398.28    26914.89    273.59 o 
   2   0   4     2405.63     2485.36     30.02 o 
   3   0   4     4714.00     4700.50     55.76 o 
   4   0   4        1.04       33.85      1.85 o 
   5   0   4        4.42        0.61      1.40 o 
   6   0   4       35.01       25.52      2.16 o 
   7   0   4      377.61      372.28      6.01 o 
   8   0   4     1086.52     1093.95     15.49 o 
   9   0   4     1082.86     1045.91     18.08 o 
  10   0   4        0.21        0.12      2.01 o 
  11   0   4      156.13      132.98     11.14 o 
  12   0   4      283.30      294.02     16.49 o 
  13   0   4        7.84       11.79      7.45 o 
  14   0   4      122.74      105.14     12.00 o 
  15   0   4       69.89       77.81     11.28 o 
  16   0   4       35.26       48.09     10.05 o 
  17   0   4      123.63       99.28     13.09 o 
  18   0   4        0.94       -6.73      6.73 o 
 -19   1   4        4.89        7.28      3.95 o 
 -18   1   4       54.12       61.45      5.10 o 
 -17   1   4      219.92      220.51      6.36 o 
 -16   1   4       91.31       98.83      4.47 o 
 -15   1   4       71.69       69.28      5.17 o 
 -14   1   4       14.50       10.99      2.51 o 
 -13   1   4       72.17       75.21      3.10 o 
 -12   1   4      122.18      122.08      3.41 o 
 -11   1   4        4.57        5.28      1.50 o 
 -10   1   4       27.99       25.99      2.05 o 
  -9   1   4       85.32       83.48      2.19 o 
  -8   1   4       41.84       33.20      1.42 o 
  -7   1   4      426.27      476.70      4.68 o 
  -6   1   4      106.81      121.40      2.08 o 
  -5   1   4      857.81     1054.13      8.46 o 
  -4   1   4      342.78      322.77      3.50 o 
  -3   1   4      678.19      924.66      8.26 o 
  -2   1   4     1917.97     1926.61     18.44 o 
  -1   1   4      487.95      413.30      5.66 o 
   0   1   4    13452.17    13472.11    124.58 o 
   1   1   4     1954.00     2001.50     18.06 o 
   2   1   4     2377.62     2369.05     21.74 o 
   3   1   4     2576.38     2829.01     28.17 o 
   4   1   4      865.00      908.00     10.51 o 
   5   1   4     1072.82     1181.45     14.05 o 
   6   1   4        8.77        8.37      0.96 o 
   7   1   4       26.72       29.85      1.29 o 
   8   1   4        0.05       -1.14      1.14 o 
   9   1   4      652.54      599.78      7.89 o 
  10   1   4      326.18      319.54      7.09 o 
  11   1   4      627.63      596.10     12.85 o 
  12   1   4      255.08      249.69     13.59 o 
  13   1   4      422.19      422.54     14.59 o 
  14   1   4       24.71       20.72      5.69 o 
  15   1   4       19.53       24.31      6.03 o 
  16   1   4        2.09        3.15      5.28 o 
  17   1   4       29.76       44.09      7.41 o 
  18   1   4        1.49        1.66      5.27 o 
 -19   2   4       11.08       10.19      4.63 o 
 -18   2   4       40.14       46.30      4.38 o 
 -17   2   4       15.54       10.12      3.22 o 
 -16   2   4        0.98       -0.16      2.68 o 
 -15   2   4       14.67        3.17      3.25 o 
 -14   2   4      114.77      109.33      4.39 o 
 -13   2   4       13.74       12.77      2.33 o 
 -12   2   4       15.91       17.58      1.93 o 
 -11   2   4      322.30      297.66      6.58 o 
 -10   2   4       86.69       90.29      2.68 o 
  -9   2   4       60.89       76.85      2.20 o 
  -8   2   4      117.56      142.11      2.44 o 
  -7   2   4      339.92      307.11      3.71 o 
  -6   2   4        7.61        6.81      0.77 o 
  -5   2   4     3356.31     3684.25     26.42 o 
  -4   2   4      620.24      662.92      5.88 o 
  -3   2   4      310.30      314.35      3.63 o 
  -2   2   4     2551.80     2781.93     26.34 o 
  -1   2   4     3086.29     2912.33     29.40 o 
   0   2   4      261.69      315.44      4.67 o 
   1   2   4        0.87        0.50      0.66 o 
   2   2   4        1.45        4.97      0.87 o 
   3   2   4      148.64      122.97      2.45 o 
   4   2   4        0.06        2.15      0.86 o 
   5   2   4      214.64      215.40      4.06 o 
   6   2   4      516.55      527.42      5.66 o 
   7   2   4      526.71      550.16      5.51 o 
   8   2   4       37.43       29.66      1.81 o 
   9   2   4       88.67       93.07      3.05 o 
  10   2   4       19.52       21.52      2.85 o 
  11   2   4      160.90      149.09      8.87 o 
  12   2   4       58.71       71.64     11.10 o 
  13   2   4       71.53       62.03      6.79 o 
  14   2   4      105.40      101.77      8.27 o 
  15   2   4       66.99       73.10      7.72 o 
  16   2   4       13.96       10.57      5.77 o 
  17   2   4        0.23       -0.34      5.55 o 
  18   2   4       26.81       31.12     10.05 o 
 -18   3   4       43.29       48.55      6.13 o 
 -17   3   4       44.72       50.91      4.11 o 
 -16   3   4       16.19       16.39      3.28 o 
 -15   3   4      417.92      424.52      8.05 o 
 -14   3   4      502.73      512.56      9.81 o 
 -13   3   4       42.20       36.59      2.65 o 
 -12   3   4       28.24       26.67      2.15 o 
 -11   3   4      132.04      140.37      3.51 o 
 -10   3   4       20.56       15.63      1.62 o 
  -9   3   4      145.23      123.82      2.75 o 
  -8   3   4      135.48      113.49      2.08 o 
  -7   3   4      600.38      623.93      5.24 o 
  -6   3   4      807.93      924.37      7.38 o 
  -5   3   4     3637.97     4018.38     27.12 o 
  -4   3   4      349.42      452.83      4.30 o 
  -3   3   4      170.02      170.13      2.16 o 
  -2   3   4     5545.02     6153.99     63.18 o 
  -1   3   4       10.29       10.23      0.51 o 
   0   3   4       98.60      104.95      2.39 o 
   1   3   4      587.91      681.15      7.58 o 
   2   3   4       23.74       36.27      1.42 o 
   3   3   4     4470.67     4764.61     41.84 o 
   4   3   4      799.97      839.22      9.13 o 
   5   3   4     1925.61     2108.52     19.07 o 
   6   3   4      309.57      327.58      4.22 o 
   7   3   4      258.21      274.65      3.74 o 
   8   3   4        4.97        1.74      1.15 o 
   9   3   4      412.06      403.94      6.83 o 
  10   3   4        4.64        2.51      2.35 o 
  11   3   4        0.13       -1.49      2.74 o 
  12   3   4        4.91        6.62      4.54 o 
  13   3   4       37.20       35.37      6.98 o 
  14   3   4        5.10        2.82      4.77 o 
  15   3   4      132.63      123.71     14.68 o 
  16   3   4        1.00       -1.78      6.44 o 
  17   3   4       48.94       55.35      8.02 o 
  18   3   4        1.28        7.52      5.64 o 
 -18   4   4       28.12       33.56      4.90 o 
 -17   4   4        7.78        9.78      3.18 o 
 -16   4   4       19.14       18.94      5.13 o 
 -15   4   4       20.16       20.55      4.36 o 
 -14   4   4       12.01       11.44      2.51 o 
 -13   4   4        3.60        0.07      1.96 o 
 -12   4   4      634.94      638.02      9.14 o 
 -11   4   4      239.70      220.42      4.33 o 
 -10   4   4      147.68      146.78      3.41 o 
  -9   4   4     1038.20     1030.94      9.73 o 
  -8   4   4      785.85      699.65      6.37 o 
  -7   4   4      246.60      310.97      3.42 o 
  -6   4   4      329.04      265.09      3.19 o 
  -5   4   4     1320.74     1428.48     10.93 o 
  -4   4   4     2335.63     2845.98     18.57 o 
  -3   4   4      563.84      659.11      6.24 o 
  -2   4   4       43.62       41.32      1.68 o 
  -1   4   4      205.36      294.86      4.10 o 
   0   4   4      533.45      561.42      6.26 o 
   1   4   4     1998.34     2229.74     19.84 o 
   2   4   4     1985.19     2007.19     18.21 o 
   3   4   4       38.80       38.40      1.82 o 
   4   4   4      203.35      201.26      4.42 o 
   5   4   4     1693.97     1719.96     14.73 o 
   6   4   4      416.59      467.45      4.63 o 
   7   4   4        4.59        3.80      0.99 o 
   8   4   4       40.32       37.82      2.45 o 
   9   4   4      467.13      477.38      7.57 o 
  10   4   4       36.72       28.47      2.81 o 
  11   4   4        7.76        6.81      3.15 o 
  12   4   4       94.67       92.35      5.60 o 
  13   4   4       15.74        9.42      5.60 o 
  14   4   4      104.74       92.36      8.08 o 
  15   4   4       25.65       21.99      5.95 o 
  16   4   4       13.63       15.63     11.64 o 
  17   4   4       23.53       21.52      6.81 o 
  18   4   4       44.62       43.11      7.67 o 
 -18   5   4        1.70        0.60      4.03 o 
 -17   5   4        2.62        4.10      3.72 o 
 -16   5   4        0.79       -2.79      2.79 o 
 -15   5   4       23.69       20.49      3.04 o 
 -14   5   4       43.95       44.16      3.15 o 
 -13   5   4        8.24        7.37      2.20 o 
 -12   5   4       90.72       89.20      3.28 o 
 -11   5   4       52.63       51.58      2.43 o 
 -10   5   4      159.97      161.93      5.18 o 
  -9   5   4      221.26      239.95      3.55 o 
  -8   5   4      285.63      335.03      4.05 o 
  -7   5   4     1008.27     1088.14      8.76 o 
  -6   5   4      892.70      915.47      7.47 o 
  -5   5   4      462.34      479.42      4.52 o 
  -4   5   4     1195.36     1333.43      9.24 o 
  -3   5   4     1020.52     1075.12      9.01 o 
  -2   5   4      251.64      357.32      4.13 o 
  -1   5   4      631.63      829.45      9.27 o 
   0   5   4      794.79      876.43      9.10 o 
   1   5   4     3262.59     3321.29     29.06 o 
   2   5   4     4105.55     4578.46     39.76 o 
   3   5   4     1254.93     1237.76     13.36 o 
   4   5   4       33.06       23.41      1.24 o 
   5   5   4      184.46      237.30      3.61 o 
   6   5   4       85.75       74.05      1.87 o 
   7   5   4       15.65        6.36      1.18 o 
   8   5   4      226.34      221.58      4.90 o 
   9   5   4      273.59      237.36      5.41 o 
  10   5   4      386.62      351.99      7.42 o 
  11   5   4      331.43      334.15      8.20 o 
  12   5   4      158.82      182.64      7.50 o 
  13   5   4      141.78      158.82      9.48 o 
  14   5   4       27.96       32.94      6.14 o 
  15   5   4        3.17        5.56      5.11 o 
  16   5   4       11.65       12.15      5.59 o 
  17   5   4        0.56       -2.24      5.40 o 
  18   5   4        1.78        5.82      6.54 o 
 -18   6   4       44.34       31.93      4.85 o 
 -17   6   4        8.47       12.93      4.04 o 
 -16   6   4        4.29        0.76      3.20 o 
 -15   6   4        0.03       -2.35      2.35 o 
 -14   6   4       23.65       26.00      2.98 o 
 -13   6   4        5.47        1.66      1.98 o 
 -12   6   4      111.81      115.40      3.89 o 
 -11   6   4      170.54      160.72      3.79 o 
 -10   6   4      810.55      786.41      8.79 o 
  -9   6   4       34.75       32.02      1.56 o 
  -8   6   4      496.18      476.01      5.12 o 
  -7   6   4     6384.48     6493.31     43.52 o 
  -6   6   4     1751.03     1844.99     14.26 o 
  -5   6   4        5.60        7.97      0.69 o 
  -4   6   4        3.14        8.57      0.94 o 
  -3   6   4       84.40      110.27      1.48 o 
  -2   6   4      212.89      256.59      2.53 o 
  -1   6   4     2914.36     3229.29     22.98 o 
   0   6   4       73.54      115.71      1.96 o 
   1   6   4      786.67      990.77     10.54 o 
   2   6   4       18.80       24.54      1.27 o 
   3   6   4     1305.13     1207.80     11.24 o 
   4   6   4     4549.95     4562.63     35.38 o 
   5   6   4      814.23      823.54      8.34 o 
   6   6   4     1333.46     1343.73     12.59 o 
   7   6   4      837.99      875.31     12.57 o 
   8   6   4        0.19        5.67      1.71 o 
   9   6   4        3.97        2.39      1.80 o 
  10   6   4        3.45        2.80      1.94 o 
  11   6   4       82.20       85.74      5.56 o 
  12   6   4      175.15      176.66      6.50 o 
  13   6   4       34.97       30.98      4.71 o 
  14   6   4       38.22       35.85      6.31 o 
  15   6   4        5.70        4.85      5.26 o 
  16   6   4        6.34       10.89      5.87 o 
  17   6   4       56.37       49.09      7.69 o 
  18   6   4        4.07       -3.96      9.26 o 
 -18   7   4        0.12        1.01      3.91 o 
 -17   7   4        0.93       -0.12      4.08 o 
 -16   7   4       18.42       25.60      4.43 o 
 -15   7   4       43.21       50.20      6.87 o 
 -14   7   4       67.23       68.85      4.13 o 
 -13   7   4        7.13        7.56      2.54 o 
 -12   7   4      360.13      369.21      6.67 o 
 -11   7   4      300.85      307.22      5.44 o 
 -10   7   4      132.00      137.36      3.37 o 
  -9   7   4      141.60      132.34      3.94 o 
  -8   7   4        7.51       14.43      1.20 o 
  -7   7   4        5.57        4.43      1.19 o 
  -6   7   4      416.21      444.67      4.07 o 
  -5   7   4     2127.67     2185.42     14.38 o 
  -4   7   4      553.39      586.27      5.08 o 
  -3   7   4      257.11      225.83      2.41 o 
  -2   7   4     2888.22     3197.45     21.77 o 
  -1   7   4     1475.41     1481.12     10.59 o 
   0   7   4        4.49        0.95      0.60 o 
   1   7   4      142.80      165.64      2.32 o 
   2   7   4      413.33      383.01      4.37 o 
   3   7   4      817.95      818.58      7.85 o 
   4   7   4      124.11      166.99      2.96 o 
   5   7   4        6.99        9.45      1.22 o 
   6   7   4      544.05      532.06      7.48 o 
   7   7   4      821.16      730.78      9.54 o 
   8   7   4     1426.35     1290.10     14.80 o 
   9   7   4        0.09        1.67      1.79 o 
  10   7   4       71.08       74.84      3.49 o 
  11   7   4       60.92       63.89      6.83 o 
  12   7   4       62.00       62.79      4.63 o 
  13   7   4       21.64       19.86      3.68 o 
  14   7   4       17.98       14.01      5.02 o 
  15   7   4      209.67      225.65      9.74 o 
  16   7   4       24.77       27.95      5.45 o 
  17   7   4       20.74        7.26      5.06 o 
 -18   8   4       16.62       14.94      6.77 o 
 -17   8   4        6.08        5.38      4.31 o 
 -16   8   4        0.90       -1.87      3.59 o 
 -15   8   4        9.39        9.79      3.65 o 
 -14   8   4       54.88       58.22      5.04 o 
 -13   8   4       28.44       29.24      4.85 o 
 -12   8   4        0.48       -0.53      2.08 o 
 -11   8   4       24.63       21.05      2.32 o 
 -10   8   4      207.85      221.41      4.16 o 
  -9   8   4     1018.94     1011.79      9.14 o 
  -8   8   4      701.49      725.08      7.25 o 
  -7   8   4        1.90        0.88      0.88 o 
  -6   8   4       65.51       70.73      1.57 o 
  -5   8   4      404.12      429.24      3.99 o 
  -4   8   4       19.66       18.32      0.97 o 
  -3   8   4      114.90      140.42      1.87 o 
  -2   8   4      636.89      672.54      5.40 o 
  -1   8   4      287.34      322.43      3.62 o 
   0   8   4     2216.01     2391.31     16.70 o 
   1   8   4       44.45       37.13      1.13 o 
   2   8   4      217.88      195.11      2.72 o 
   3   8   4       23.23       13.48      1.03 o 
   4   8   4      130.69      143.52      2.63 o 
   5   8   4      134.00      133.30      2.80 o 
   6   8   4      383.89      388.46      6.14 o 
   7   8   4      353.06      362.15      6.84 o 
   8   8   4      212.09      214.22      4.99 o 
   9   8   4      198.27      185.82      4.89 o 
  10   8   4      194.47      184.43      7.89 o 
  11   8   4        3.30        3.25      2.16 o 
  12   8   4        7.72        8.92      3.16 o 
  13   8   4       67.69       69.40      5.96 o 
  14   8   4       39.81       38.32      5.27 o 
  15   8   4       28.28       26.18      5.14 o 
  16   8   4        0.25        0.62      4.39 o 
  17   8   4        4.16       -3.43      4.84 o 
 -17   9   4        5.67        3.10      4.88 o 
 -16   9   4        5.30        1.25      4.29 o 
 -15   9   4      138.76      141.12      6.68 o 
 -14   9   4       49.58       51.45      4.54 o 
 -13   9   4        6.87        9.72      4.06 o 
 -12   9   4       33.87       30.13      3.60 o 
 -11   9   4       30.99       21.60      2.53 o 
 -10   9   4       27.09       25.76      2.61 o 
  -9   9   4      175.73      184.15      4.08 o 
  -8   9   4       40.57       38.14      1.70 o 
  -7   9   4      462.93      438.02      4.82 o 
  -6   9   4       73.77       75.04      1.75 o 
  -5   9   4      208.87      217.73      2.60 o 
  -4   9   4       32.84       30.57      1.08 o 
  -3   9   4      679.69      717.59      5.66 o 
  -2   9   4      411.12      451.20      3.99 o 
  -1   9   4       24.27       23.13      0.82 o 
   0   9   4      410.53      443.48      3.99 o 
   1   9   4        0.40       -0.02      0.65 o 
   2   9   4        0.03        0.25      0.70 o 
   3   9   4        0.00       -0.70      0.70 o 
   4   9   4      359.82      375.27      4.54 o 
   5   9   4       76.82       92.95      2.39 o 
   6   9   4      455.58      422.92      6.61 o 
   7   9   4      222.16      243.44      5.12 o 
   8   9   4      179.69      178.63      4.29 o 
   9   9   4       30.37       28.88      2.43 o 
  10   9   4       86.85       84.62      3.49 o 
  11   9   4       76.32       79.60      3.82 o 
  12   9   4      104.47      120.69      5.80 o 
  13   9   4        0.13        1.69      5.46 o 
  14   9   4        0.03        1.50      3.89 o 
  15   9   4       44.63       39.13      5.58 o 
  16   9   4       39.18       41.71      6.05 o 
  17   9   4       48.19       39.48     12.87 o 
 -17  10   4       50.81       50.31      8.27 o 
 -16  10   4       86.29       86.80      6.79 o 
 -15  10   4        0.17       -2.88      2.88 o 
 -14  10   4       20.64       18.93      4.00 o 
 -13  10   4       49.29       41.71      3.81 o 
 -12  10   4       13.35        9.99      5.69 o 
 -11  10   4      123.34      141.78      6.40 o 
 -10  10   4        0.03       -0.22      1.46 o 
  -9  10   4       59.08       56.45      2.34 o 
  -8  10   4       27.87       23.68      1.48 o 
  -7  10   4       20.05       17.65      2.25 o 
  -6  10   4      217.57      201.43      2.84 o 
  -5  10   4      435.78      423.23      4.30 o 
  -4  10   4       69.48       62.51      1.45 o 
  -3  10   4      100.00       92.72      1.75 o 
  -2  10   4       51.56       60.56      1.56 o 
  -1  10   4       43.48       39.60      1.13 o 
   0  10   4      782.29      765.81      5.59 o 
   1  10   4       28.16       21.05      1.18 o 
   2  10   4      795.95      824.94      6.86 o 
   3  10   4      149.96      139.78      2.66 o 
   4  10   4        0.29        0.85      1.03 o 
   5  10   4       18.01       11.49      1.72 o 
   6  10   4       16.77       18.48      2.46 o 
   7  10   4      184.65      201.37      5.16 o 
   8  10   4        0.08       -0.71      1.77 o 
   9  10   4        1.05        0.39      1.82 o 
  10  10   4       47.40       38.55      3.06 o 
  11  10   4        0.29        3.21      2.30 o 
  12  10   4       85.14       84.17      4.68 o 
  13  10   4       23.07       38.03      4.45 o 
  14  10   4        0.58       -3.66      3.66 o 
  15  10   4        0.63       -3.92      3.92 o 
  16  10   4       91.08       84.28      7.26 o 
 -17  11   4       75.85       65.82     10.41 o 
 -16  11   4       49.47       60.40      9.29 o 
 -15  11   4       20.38       20.26      2.70 o 
 -14  11   4        5.11        6.02      2.02 o 
 -13  11   4      275.57      279.02      6.12 o 
 -12  11   4        9.44       15.24      2.23 o 
 -11  11   4       10.14       12.61      2.14 o 
 -10  11   4       21.71       18.50      2.16 o 
  -9  11   4        8.85        4.87      1.56 o 
  -8  11   4       25.18       23.52      2.46 o 
  -7  11   4      116.85      121.45      2.62 o 
  -6  11   4      265.41      285.08      3.75 o 
  -5  11   4        2.65        1.72      0.86 o 
  -4  11   4      577.19      602.10      5.33 o 
  -3  11   4       49.90       58.61      1.54 o 
  -2  11   4     1423.65     1415.72     10.73 o 
  -1  11   4      287.22      292.13      3.41 o 
   0  11   4     1013.50     1004.31      7.23 o 
   1  11   4      391.79      380.93      4.65 o 
   2  11   4        3.57        3.04      0.94 o 
   3  11   4       80.47       71.55      2.11 o 
   4  11   4       49.89       43.52      2.49 o 
   5  11   4      260.19      250.37      5.07 o 
   6  11   4      249.47      261.87      5.36 o 
   7  11   4      409.31      401.21      6.96 o 
   8  11   4        1.94        2.28      1.82 o 
   9  11   4      234.35      247.22      5.51 o 
  10  11   4      214.88      213.88      6.30 o 
  11  11   4      119.13      130.54      6.38 o 
  12  11   4       74.46       88.63      4.80 o 
  13  11   4       78.07       73.85      5.24 o 
  14  11   4        1.21        0.96      6.95 o 
  15  11   4        0.92        2.08      4.49 o 
  16  11   4        0.07        2.13      4.44 o 
 -16  12   4       72.04       54.02      8.55 o 
 -15  12   4        2.15       -2.58      8.32 o 
 -14  12   4        3.79        7.43      5.70 o 
 -13  12   4       75.22       84.86      3.54 o 
 -12  12   4        4.71        2.57      2.12 o 
 -11  12   4      150.08      156.85      4.34 o 
 -10  12   4       51.41       47.58      2.65 o 
  -9  12   4      267.43      299.61      6.08 o 
  -8  12   4      420.06      417.67      6.11 o 
  -7  12   4       74.68       83.14      2.93 o 
  -6  12   4      144.21      148.99      3.65 o 
  -5  12   4       60.22       48.73      1.78 o 
  -4  12   4      564.09      545.19      5.44 o 
  -3  12   4      858.31      810.49      7.22 o 
  -2  12   4        3.61        4.33      0.93 o 
  -1  12   4      332.21      357.84      4.65 o 
   0  12   4       75.28       69.30      1.84 o 
   1  12   4      414.07      365.32      4.33 o 
   2  12   4      304.02      301.62      4.01 o 
   3  12   4      311.34      309.12      4.41 o 
   4  12   4        1.00       -1.00      1.29 o 
   5  12   4      458.49      484.78      7.50 o 
   6  12   4      113.65      118.95      3.83 o 
   7  12   4       73.78       83.92      3.71 o 
   8  12   4      254.58      252.70      5.87 o 
   9  12   4      308.64      291.56      9.48 o 
  10  12   4      142.08      148.58      6.06 o 
  11  12   4        0.93        3.10      2.50 o 
  12  12   4        0.14       -2.62      2.62 o 
  13  12   4        1.36        0.06      3.31 o 
  14  12   4      194.58      203.07     18.09 o 
  15  12   4        0.91       -3.56      4.16 o 
  16  12   4        4.37        3.69      4.91 o 
 -16  13   4        4.52        4.11      6.72 o 
 -15  13   4       74.23       74.56     17.21 o 
 -14  13   4       99.82      105.13      9.63 o 
 -13  13   4       75.73       72.89      7.97 o 
 -12  13   4       13.53       10.12      1.95 o 
 -11  13   4        3.55        2.92      1.53 o 
 -10  13   4        3.11        1.96      1.52 o 
  -9  13   4       58.98       57.85      2.74 o 
  -8  13   4       95.24      104.00      3.44 o 
  -7  13   4       65.55       69.97      2.33 o 
  -6  13   4        0.45       -0.90      1.08 o 
  -5  13   4       63.52       62.70      2.59 o 
  -4  13   4      883.71      886.15      7.90 o 
  -3  13   4      653.18      642.28      6.23 o 
  -2  13   4     2147.56     2122.75     16.09 o 
  -1  13   4      375.58      395.24      4.55 o 
   0  13   4      132.10      143.43      3.29 o 
   1  13   4        3.51        2.87      1.18 o 
   2  13   4       45.07       40.14      1.82 o 
   3  13   4        9.32        4.91      1.64 o 
   4  13   4        0.73       -0.45      1.54 o 
   5  13   4       78.03       67.82      3.06 o 
   6  13   4       54.80       47.00      2.85 o 
   7  13   4       28.94       26.68      2.62 o 
   8  13   4       27.23       34.13      2.94 o 
   9  13   4      591.33      616.02      9.85 o 
  10  13   4      177.06      203.34      5.80 o 
  11  13   4       48.55       51.99      4.64 o 
  12  13   4       43.72       40.74      4.01 o 
  13  13   4       12.52        8.99      3.76 o 
  14  13   4       60.21       62.08      9.13 o 
  15  13   4        0.81       -4.34      4.34 o 
 -15  14   4       12.56       13.91      7.13 o 
 -14  14   4       69.00       74.78      9.10 o 
 -13  14   4       27.83       18.88      6.62 o 
 -12  14   4       98.77       95.19      8.51 o 
 -11  14   4      110.69      109.00      7.18 o 
 -10  14   4        3.40        2.11      2.02 o 
  -9  14   4       14.53       13.55      2.62 o 
  -8  14   4        0.99        1.64      2.88 o 
  -7  14   4       42.03       44.19      3.39 o 
  -6  14   4      540.63      555.20      6.93 o 
  -5  14   4      205.23      212.97      3.61 o 
  -4  14   4      111.15      115.48      3.54 o 
  -3  14   4       90.90       89.96      2.17 o 
  -2  14   4      409.43      407.97      4.71 o 
  -1  14   4      481.06      461.57      5.15 o 
   0  14   4       30.34       32.37      2.14 o 
   1  14   4       37.72       34.55      1.81 o 
   2  14   4        2.10        4.66      1.70 o 
   3  14   4      570.72      560.75      8.54 o 
   4  14   4       13.20       10.99      2.01 o 
   5  14   4      236.59      238.60      5.43 o 
   6  14   4       37.76       39.67      2.99 o 
   7  14   4        7.35        3.97      2.19 o 
   8  14   4      110.79      101.10      4.17 o 
   9  14   4        9.56        9.81      3.34 o 
  10  14   4      107.28      111.54      4.73 o 
  11  14   4      202.53      194.06      5.94 o 
  12  14   4        6.04        4.98      3.13 o 
  13  14   4       21.70       19.85      4.32 o 
  14  14   4        7.26       14.16      5.94 o 
  15  14   4        0.55       -1.95      5.16 o 
 -15  15   4       10.96       21.99      8.23 o 
 -14  15   4       78.08       77.47      9.53 o 
 -13  15   4       20.64       20.13      6.87 o 
 -12  15   4       19.00       24.01      6.24 o 
 -11  15   4       52.45       53.63      5.92 o 
 -10  15   4       26.38       18.26      5.18 o 
  -9  15   4       79.42       90.03     12.18 o 
  -8  15   4       29.16       23.23      5.00 o 
  -7  15   4        1.94        3.65      1.61 o 
  -6  15   4      137.66      137.98      4.25 o 
  -5  15   4      101.17      103.14      2.75 o 
  -4  15   4      603.60      586.37      6.50 o 
  -3  15   4        7.17        5.56      1.23 o 
  -2  15   4       51.91       51.16      1.82 o 
  -1  15   4       39.52       40.02      2.00 o 
   0  15   4        3.12        0.92      1.28 o 
   1  15   4       25.87       21.94      2.01 o 
   2  15   4      106.79      104.93      4.00 o 
   3  15   4        1.68        2.54      2.53 o 
   4  15   4        9.22       10.33      2.26 o 
   5  15   4       66.96       74.57      3.44 o 
   6  15   4        6.51        5.54      2.23 o 
   7  15   4      113.41      126.38      4.82 o 
   8  15   4       24.69       19.08      3.01 o 
   9  15   4        3.26       -0.26      2.45 o 
  10  15   4       57.72       63.58      4.21 o 
  11  15   4       29.80       29.25      3.43 o 
  12  15   4      105.80      113.46      5.74 o 
  13  15   4       11.00       11.60      4.26 o 
  14  15   4        4.53        1.03      4.11 o 
 -14  16   4        5.37        3.38      7.24 o 
 -13  16   4       35.15       35.24      8.18 o 
 -12  16   4       55.17       51.72      8.11 o 
 -11  16   4       14.71       14.45      5.88 o 
 -10  16   4        7.47       10.61      5.68 o 
  -9  16   4       11.99       12.64      4.57 o 
  -8  16   4      111.70      123.04      8.12 o 
  -7  16   4       34.62       39.92      5.52 o 
  -6  16   4       33.47       33.70      2.19 o 
  -5  16   4       17.24       16.29      1.92 o 
  -4  16   4      799.29      823.25      9.39 o 
  -3  16   4      519.09      517.25      6.86 o 
  -2  16   4       22.42       18.64      2.64 o 
  -1  16   4       66.03       69.35      2.66 o 
   0  16   4       10.91       13.59      1.82 o 
   1  16   4        3.47        1.16      1.63 o 
   2  16   4       13.13        9.12      2.05 o 
   3  16   4        7.40        5.38      2.06 o 
   4  16   4      258.86      281.56      6.12 o 
   5  16   4       33.10       37.03      3.77 o 
   6  16   4       78.93       87.03      4.91 o 
   7  16   4        0.34       -1.75      2.59 o 
   8  16   4       33.08       31.35      3.38 o 
   9  16   4        0.60        0.42      2.48 o 
  10  16   4        3.54        3.15      2.67 o 
  11  16   4       25.18       29.25      3.84 o 
  12  16   4       69.33       70.61      5.60 o 
  13  16   4      110.27      106.29      7.62 o 
  14  16   4       18.84       15.83      4.70 o 
 -13  17   4      109.62      110.55     10.86 o 
 -12  17   4       57.07       60.21      8.79 o 
 -11  17   4       53.13       50.49      7.70 o 
 -10  17   4       55.18       69.93     10.05 o 
  -9  17   4       20.80       21.14     13.16 o 
  -8  17   4        0.06       -0.28      4.01 o 
  -7  17   4       50.00       49.19     11.03 o 
  -6  17   4       48.11       50.92      4.98 o 
  -5  17   4       55.37       51.01      4.85 o 
  -4  17   4      277.08      277.92      5.73 o 
  -3  17   4      442.26      453.75      7.10 o 
  -2  17   4       20.84       19.23      1.98 o 
  -1  17   4       80.70       88.60      3.20 o 
   0  17   4      350.05      354.81      8.82 o 
   1  17   4       10.37        4.80      2.31 o 
   2  17   4        3.91        3.43      2.11 o 
   3  17   4       42.57       41.47      2.97 o 
   4  17   4       63.87       70.03      3.76 o 
   5  17   4       25.46       24.45      3.04 o 
   6  17   4      196.46      215.33      8.60 o 
   7  17   4      231.15      259.43      6.86 o 
   8  17   4       35.95       34.88      3.53 o 
   9  17   4       15.12        7.04      2.81 o 
  10  17   4        5.95        0.74      2.79 o 
  11  17   4       10.91        9.55      3.67 o 
  12  17   4        8.42        9.44      4.21 o 
  13  17   4        2.38        3.26      4.09 o 
 -13  18   4        1.18       -3.17      9.08 o 
 -12  18   4       20.50        2.71      7.11 o 
 -11  18   4        1.29        5.15      6.40 o 
 -10  18   4       18.79       32.03      9.26 o 
  -9  18   4       61.21       74.12     10.20 o 
  -8  18   4       15.30       17.72      6.80 o 
  -7  18   4       66.06       61.32      9.18 o 
  -6  18   4        5.45        6.49      4.41 o 
  -5  18   4        7.06        5.87      4.19 o 
  -4  18   4       82.08       78.37      6.47 o 
  -3  18   4        0.66        0.47      1.73 o 
  -2  18   4       74.75       78.96      3.68 o 
  -1  18   4       76.15       77.96      2.99 o 
   0  18   4        9.91       10.94      1.98 o 
   1  18   4       23.06       18.36      3.02 o 
   2  18   4      117.63      132.56      4.71 o 
   3  18   4      112.84      114.82      4.86 o 
   4  18   4      305.15      319.48      7.27 o 
   5  18   4      126.91      117.58      4.80 o 
   6  18   4      114.56      118.76      5.00 o 
   7  18   4       11.08        4.27      2.79 o 
   8  18   4       11.04       11.97      3.09 o 
   9  18   4        2.49        4.57      2.92 o 
  10  18   4       15.02       12.73      3.47 o 
  11  18   4        2.24        1.40      3.75 o 
  12  18   4        5.64        7.42      4.31 o 
 -12  19   4       68.58       75.02      9.82 o 
 -11  19   4       12.40       16.75      7.40 o 
 -10  19   4       60.32       67.97     12.22 o 
  -9  19   4       18.94       24.01      9.11 o 
  -8  19   4      120.15       96.75     11.57 o 
  -7  19   4        7.40        4.05      6.00 o 
  -6  19   4      143.57      135.15     11.79 o 
  -5  19   4      131.53      142.10      7.42 o 
  -4  19   4        9.00        9.21      3.86 o 
  -3  19   4       16.24       12.82      4.06 o 
  -2  19   4      103.04      108.00      3.79 o 
  -1  19   4       83.13       83.08      4.34 o 
   0  19   4       30.60       33.61      2.38 o 
   1  19   4       98.85       93.25      4.26 o 
   2  19   4      138.46      141.94      5.01 o 
   3  19   4       45.80       43.77      3.46 o 
   4  19   4       28.17       33.55      4.59 o 
   5  19   4        1.39        0.66      2.44 o 
   6  19   4       10.54        9.05      2.99 o 
   7  19   4       14.40        6.26      2.99 o 
   8  19   4      102.43      108.15      5.21 o 
   9  19   4       98.87      115.55      5.20 o 
  10  19   4        9.35        3.44      3.61 o 
  11  19   4       11.31        4.05      3.81 o 
 -11  20   4        3.83       -1.99      7.21 o 
 -10  20   4       34.08       26.61     11.06 o 
  -9  20   4       43.67       66.82     12.22 o 
  -8  20   4        8.04       -7.59      7.59 o 
  -7  20   4       36.16       40.93      9.33 o 
  -6  20   4       39.32       43.46      8.82 o 
  -5  20   4        7.51        5.21      3.93 o 
  -4  20   4       20.12       16.79      4.36 o 
  -3  20   4        4.65        2.06      3.62 o 
  -2  20   4       33.12       25.65      3.91 o 
  -1  20   4        0.17        0.45      2.31 o 
   0  20   4       19.57       17.82      1.99 o 
   1  20   4        3.94        2.46      2.32 o 
   2  20   4       35.31       34.95      3.18 o 
   3  20   4        7.75        8.66      2.70 o 
   4  20   4       10.93        3.34      2.58 o 
   5  20   4        0.10        1.40      2.62 o 
   6  20   4       30.53       28.49      3.51 o 
   7  20   4      106.18      106.94      5.18 o 
   8  20   4        0.88       -1.89      3.24 o 
   9  20   4        0.89        0.48      3.25 o 
  10  20   4        4.91        6.88      6.39 o 
 -10  21   4        7.21        9.04     10.77 o 
  -9  21   4       16.95       36.88     11.57 o 
  -8  21   4       15.03       10.56      9.76 o 
  -7  21   4       49.16       55.03     11.21 o 
  -6  21   4       74.47       64.39      8.61 o 
  -5  21   4       17.38       31.82      6.53 o 
  -4  21   4       31.15       33.85      5.03 o 
  -3  21   4       30.35       36.61      7.14 o 
  -2  21   4       29.34       25.76      4.61 o 
  -1  21   4        1.44        3.52      3.38 o 
   0  21   4       38.82       36.79      4.27 o 
   1  21   4       13.13       10.81      1.91 o 
   2  21   4       13.34        6.04      2.63 o 
   3  21   4        2.25        3.97      2.59 o 
   4  21   4       58.75       55.11      3.92 o 
   5  21   4       20.64       19.15      3.42 o 
   6  21   4       25.22       23.99      3.76 o 
   7  21   4        5.59        7.17      3.51 o 
   8  21   4        0.15        2.73      3.53 o 
   9  21   4        1.97       -0.10      5.19 o 
  -8  22   4       11.75       -9.47      9.47 o 
  -7  22   4        7.97        5.11      7.95 o 
  -6  22   4        0.74        1.91      9.91 o 
  -5  22   4       11.85        4.12      6.34 o 
  -4  22   4        0.08       -2.64      5.85 o 
  -3  22   4        2.25       -0.03      4.34 o 
  -2  22   4       53.43       52.17      5.72 o 
  -1  22   4        1.84       -0.83      4.00 o 
   0  22   4       25.10       36.59     10.86 o 
   1  22   4       35.53       40.20      5.15 o 
   2  22   4       74.70       70.00      4.31 o 
   3  22   4      167.48      188.29      5.99 o 
   4  22   4       22.48       22.44      3.93 o 
   5  22   4       29.54       29.74      3.82 o 
   6  22   4        0.04       -3.09      3.09 o 
   7  22   4        1.21       -4.28      4.68 o 
   8  22   4        0.00        2.73      6.79 o 
  -7  23   4        0.03       -7.05      7.05 o 
  -6  23   4        9.62        3.59      7.28 o 
  -5  23   4        3.38       -1.66      9.69 o 
  -4  23   4       25.24       14.55      7.28 o 
  -3  23   4      102.49       96.61     11.61 o 
  -2  23   4       67.76       72.88      6.75 o 
  -1  23   4      184.31      211.93      9.43 o 
   0  23   4       10.59        7.70      4.78 o 
   1  23   4       15.75       22.38      5.12 o 
   2  23   4       23.90       32.82      5.46 o 
   3  23   4       26.37       40.46      5.67 o 
   4  23   4        5.22       -1.57      4.36 o 
   5  23   4       21.52       18.45      4.88 o 
   6  23   4       71.34       69.91      7.10 o 
  -4  24   4        3.39       -4.99      6.71 o 
  -3  24   4        1.00        5.22     13.56 o 
  -2  24   4        4.86       10.56      7.08 o 
  -1  24   4       40.65       43.46      7.72 o 
   0  24   4       18.33       10.45      5.20 o 
   1  24   4      183.96      198.42      9.26 o 
   2  24   4       63.46       69.86      6.53 o 
   3  24   4        5.90        1.32      4.53 o 
   4  24   4       10.39        3.67      6.98 o 
 -19   1   5        8.10        6.55      4.49 o 
 -18   1   5      283.57      292.64      7.87 o 
 -17   1   5      124.71      112.28      5.19 o 
 -16   1   5       19.93       17.01      3.69 o 
 -15   1   5      382.57      378.36      7.46 o 
 -14   1   5       10.94       11.44      3.88 o 
 -13   1   5      232.77      235.65      6.77 o 
 -12   1   5        6.78        5.83      1.65 o 
 -11   1   5      278.65      266.88      5.27 o 
 -10   1   5       26.30       29.97      1.79 o 
  -9   1   5       50.00       51.30      1.78 o 
  -8   1   5      895.46      781.44      6.77 o 
  -7   1   5     2710.90     2806.06     19.36 o 
  -6   1   5     1181.79     1223.62      9.66 o 
  -5   1   5       31.18       45.40      1.44 o 
  -4   1   5       10.66       16.07      1.10 o 
  -3   1   5      101.58       87.36      1.39 o 
  -2   1   5      829.17      913.29     10.22 o 
  -1   1   5       98.65      129.06      2.39 o 
   0   1   5       58.94       61.36      1.32 o 
   1   1   5     1588.17     1562.75     14.43 o 
   2   1   5     6856.33     7819.81     68.80 o 
   3   1   5       18.74       15.23      2.03 o 
   4   1   5       30.48       50.04      1.48 o 
   5   1   5      986.56      997.83     17.49 o 
   6   1   5      384.63      396.86      4.67 o 
   7   1   5      106.34      116.57      2.26 o 
   8   1   5      167.26      154.28      3.64 o 
   9   1   5      486.23      474.15      7.82 o 
  10   1   5        7.98        7.46      2.68 o 
  11   1   5       57.05       58.36      4.43 o 
  12   1   5       30.41       37.44     13.52 o 
  13   1   5       32.10       35.52      6.08 o 
  14   1   5       12.48       12.86      5.52 o 
  15   1   5      107.59      116.97     12.33 o 
  16   1   5        1.66        3.65      5.54 o 
  17   1   5       13.90        5.06      5.66 o 
  18   1   5       32.58       20.14      6.44 o 
 -19   2   5       17.95       10.27      6.58 o 
 -18   2   5       22.41       15.71      4.36 o 
 -17   2   5        0.48       -0.95      2.70 o 
 -16   2   5       10.98       12.97      2.71 o 
 -15   2   5        5.25        0.71      2.64 o 
 -14   2   5        0.44       -1.92      2.01 o 
 -13   2   5      625.67      626.60      8.68 o 
 -12   2   5      166.24      166.05      3.89 o 
 -11   2   5      156.59      142.93      3.42 o 
 -10   2   5       85.26       83.04      2.50 o 
  -9   2   5      146.48      141.21      2.84 o 
  -8   2   5       93.02       91.67      1.94 o 
  -7   2   5      437.63      440.87      4.26 o 
  -6   2   5        2.40        3.26      0.66 o 
  -5   2   5     2859.21     3461.81     23.41 o 
  -4   2   5      418.83      467.33      3.70 o 
  -3   2   5       80.53       39.58      1.15 o 
  -2   2   5       76.83       87.61      1.51 o 
  -1   2   5       13.24       40.89      2.44 o 
   0   2   5     4203.51     4050.59     41.43 o 
   1   2   5     3149.96     3282.91     31.53 o 
   2   2   5       50.21       28.20      0.99 o 
   3   2   5       16.59       10.57      0.86 o 
   4   2   5      439.21      428.42      5.40 o 
   5   2   5      926.82      968.00      8.67 o 
   6   2   5        0.62        0.65      0.73 o 
   7   2   5       84.98       84.50      2.05 o 
   8   2   5      327.24      324.91      5.02 o 
   9   2   5      402.62      425.07      7.30 o 
  10   2   5      449.44      425.79     10.20 o 
  11   2   5      786.98      754.21     20.14 o 
  12   2   5       20.58       20.29      5.03 o 
  13   2   5        0.22       -0.01      4.60 o 
  14   2   5       29.36       29.12      8.64 o 
  15   2   5       28.76       29.22      6.63 o 
  16   2   5        2.94        4.65      5.19 o 
  17   2   5       24.82       26.00      6.89 o 
  18   2   5        2.95       10.88      8.71 o 
 -18   3   5       10.55        8.88      5.15 o 
 -17   3   5       23.54       23.71      3.42 o 
 -16   3   5      100.90      102.14      4.33 o 
 -15   3   5       60.92       62.25      4.19 o 
 -14   3   5        5.24        1.04      2.11 o 
 -13   3   5      365.55      346.69      6.21 o 
 -12   3   5      449.81      471.38      7.04 o 
 -11   3   5      157.06      151.86      3.53 o 
 -10   3   5      351.85      341.17      4.72 o 
  -9   3   5     1687.84     1643.81     13.08 o 
  -8   3   5     1500.47     1523.97     11.56 o 
  -7   3   5     1370.18     1466.72     10.55 o 
  -6   3   5     1631.48     1623.96     11.79 o 
  -5   3   5     2850.52     2963.56     19.19 o 
  -4   3   5     8203.58     9038.76     63.55 o 
  -3   3   5      215.80      244.70      2.92 o 
  -2   3   5      384.84      511.71      5.70 o 
  -1   3   5      131.76      189.38      3.54 o 
   0   3   5      791.70      917.65     11.95 o 
   1   3   5      357.39      293.03      4.06 o 
   2   3   5     1581.93     1419.57     14.45 o 
   3   3   5     2796.30     2926.20     28.57 o 
   4   3   5     4939.32     5167.39     46.03 o 
   5   3   5     1291.85     1236.16     11.38 o 
   6   3   5      812.97      797.16      7.01 o 
   7   3   5      490.72      473.81      4.87 o 
   8   3   5      228.69      257.16      4.78 o 
   9   3   5       11.68        9.77      1.82 o 
  10   3   5      162.96      158.29      5.53 o 
  11   3   5      117.43      104.78      7.41 o 
  12   3   5      183.83      199.52     10.04 o 
  13   3   5        4.70        6.88      4.92 o 
  14   3   5       68.39       63.82      7.32 o 
  15   3   5       28.12       27.64      6.39 o 
  16   3   5       24.62       20.28      6.20 o 
  17   3   5       26.51       44.69      7.81 o 
  18   3   5        3.04        7.00      6.15 o 
 -18   4   5        0.73       -0.64      3.66 o 
 -17   4   5        9.96        3.53      3.61 o 
 -16   4   5       65.38       77.24      4.02 o 
 -15   4   5       71.72       62.89      3.55 o 
 -14   4   5       19.47       20.83      2.61 o 
 -13   4   5        4.63        1.26      1.88 o 
 -12   4   5        5.07        6.37      1.70 o 
 -11   4   5      504.81      515.54      6.75 o 
 -10   4   5       71.84       74.95      2.50 o 
  -9   4   5      265.68      278.80      3.73 o 
  -8   4   5      303.22      275.09      3.49 o 
  -7   4   5      750.25      812.01      6.51 o 
  -6   4   5       60.08       71.80      1.51 o 
  -5   4   5     1471.97     1447.35      9.61 o 
  -4   4   5      875.08      917.57      7.43 o 
  -3   4   5       11.98        6.69      0.63 o 
  -2   4   5       42.07       37.47      1.00 o 
  -1   4   5      628.97      534.93      7.72 o 
   0   4   5      553.97      630.33      8.91 o 
   1   4   5        9.78        3.20      0.64 o 
   2   4   5       83.54       41.83      1.39 o 
   3   4   5      891.04      885.28      8.96 o 
   4   4   5       35.69       16.00      1.27 o 
   5   4   5      140.76      137.81      2.56 o 
   6   4   5      159.96      180.81      2.66 o 
   7   4   5        0.95        1.12      0.98 o 
   8   4   5      535.46      474.54      6.70 o 
   9   4   5      644.75      657.48     10.28 o 
  10   4   5       20.50       16.39      2.77 o 
  11   4   5       31.36       36.75      4.10 o 
  12   4   5       42.64       51.53      6.83 o 
  13   4   5      195.19      203.91     22.02 o 
  14   4   5        1.31       -2.44      4.27 o 
  15   4   5        0.23       -2.08      4.83 o 
  16   4   5        0.22       -4.87      7.56 o 
  17   4   5        1.24        1.47      5.63 o 
  18   4   5       17.30       18.51      6.84 o 
 -18   5   5        1.54       -3.52      3.52 o 
 -17   5   5        0.98        1.16      3.47 o 
 -16   5   5        0.02       -2.54      2.85 o 
 -15   5   5       55.82       56.05      3.43 o 
 -14   5   5       59.02       63.57      3.60 o 
 -13   5   5       61.15       62.01      3.23 o 
 -12   5   5       30.71       30.50      2.33 o 
 -11   5   5      736.26      740.67      8.86 o 
 -10   5   5      673.85      675.99      6.84 o 
  -9   5   5      619.89      683.49      6.63 o 
  -8   5   5      151.07      171.46      3.09 o 
  -7   5   5      221.02      232.53      2.73 o 
  -6   5   5     1160.20     1274.62      9.21 o 
  -5   5   5        0.07        0.46      0.69 o 
  -4   5   5       30.00       46.16      1.01 o 
  -3   5   5      539.98      598.22      7.43 o 
  -2   5   5     5220.91     5740.48     45.50 o 
  -1   5   5        0.02        2.69      0.68 o 
   0   5   5        0.46        1.21      0.61 o 
   1   5   5     1762.11     2171.57     17.91 o 
   2   5   5     1121.99     1246.95     13.94 o 
   3   5   5       34.11       28.18      1.29 o 
   4   5   5      761.26      707.56      6.71 o 
   5   5   5     1433.23     1454.91     11.50 o 
   6   5   5     1086.29     1138.24      8.82 o 
   7   5   5      927.12      889.44      8.66 o 
   8   5   5      176.03      160.55      3.95 o 
   9   5   5        7.24        2.34      1.93 o 
  10   5   5      241.09      247.20      6.89 o 
  11   5   5        8.02       -0.23      5.64 o 
  12   5   5        5.04        6.20      4.68 o 
  13   5   5        0.56       -2.25      4.36 o 
  14   5   5       88.73       92.28      8.25 o 
  15   5   5       63.53       60.47     16.96 o 
  16   5   5       70.10       54.62     10.49 o 
  17   5   5       20.83       19.99      6.83 o 
  18   5   5       23.06       24.26      6.96 o 
 -18   6   5        0.07       -2.24      3.38 o 
 -17   6   5        5.81        8.39      3.72 o 
 -16   6   5       15.52        4.06      3.17 o 
 -15   6   5       15.13       11.28      3.14 o 
 -14   6   5       35.21       41.15      3.01 o 
 -13   6   5        0.27        0.18      1.95 o 
 -12   6   5        1.89       -1.59      1.70 o 
 -11   6   5        0.08        0.07      1.46 o 
 -10   6   5        0.15        0.50      1.09 o 
  -9   6   5       49.23       58.15      1.79 o 
  -8   6   5      755.91      807.49      7.23 o 
  -7   6   5       73.31       86.38      1.76 o 
  -6   6   5       89.11       91.45      1.84 o 
  -5   6   5      337.38      360.69      3.14 o 
  -4   6   5       47.55       43.83      1.16 o 
  -3   6   5      392.71      371.47      6.09 o 
  -2   6   5      236.55      268.00      4.20 o 
  -1   6   5      194.63      211.71      3.09 o 
   0   6   5     1382.11     1778.60     15.32 o 
   1   6   5      243.25      270.05      3.37 o 
   2   6   5     1209.36     1266.66     10.10 o 
   3   6   5      210.21      203.07      2.71 o 
   4   6   5      845.24      870.04      7.84 o 
   5   6   5      115.50      122.36      2.29 o 
   6   6   5      139.24      145.31      2.51 o 
   7   6   5       21.91       22.47      1.68 o 
   8   6   5      244.49      233.80      5.11 o 
   9   6   5      414.57      364.22      6.73 o 
  10   6   5       28.39       23.60      3.02 o 
  11   6   5        1.17       -1.27      2.39 o 
  12   6   5        1.79       -4.77      4.77 o 
  13   6   5        2.70        4.42      4.41 o 
  14   6   5        1.98        4.16      5.04 o 
  15   6   5       12.75       11.13      5.77 o 
  16   6   5       57.52       54.73      7.89 o 
  17   6   5      196.97      236.70     13.25 o 
 -18   7   5       30.00       25.84      5.86 o 
 -17   7   5       14.42       21.12      6.39 o 
 -16   7   5      144.61      153.18      6.27 o 
 -15   7   5       88.38      109.50      5.25 o 
 -14   7   5        6.61        4.90      2.80 o 
 -13   7   5       26.36       28.98      2.57 o 
 -12   7   5       35.92       35.10      2.86 o 
 -11   7   5       40.28       42.90      2.06 o 
 -10   7   5       72.00       78.67      2.21 o 
  -9   7   5       32.42       39.11      1.56 o 
  -8   7   5        8.72        9.51      1.12 o 
  -7   7   5       78.13       73.46      1.85 o 
  -6   7   5      547.98      529.60      4.46 o 
  -5   7   5      414.96      401.17      3.68 o 
  -4   7   5       17.99       41.65      1.22 o 
  -3   7   5       49.26       48.75      1.32 o 
  -2   7   5      358.14      370.71      4.26 o 
  -1   7   5     1569.24     1780.83     14.42 o 
   0   7   5      794.22      796.60      6.89 o 
   1   7   5       44.22       44.73      1.15 o 
   2   7   5      472.01      415.53      3.93 o 
   3   7   5      319.44      377.68      3.84 o 
   4   7   5       84.06       86.39      1.97 o 
   5   7   5      293.03      300.04      4.01 o 
   6   7   5        8.76       17.32      1.36 o 
   7   7   5      121.02      116.10      3.56 o 
   8   7   5      104.67      107.55      3.64 o 
   9   7   5        2.21       -1.73      1.73 o 
  10   7   5       58.64       55.76      3.43 o 
  11   7   5       68.28       69.06      4.36 o 
  12   7   5       46.88       49.35      6.23 o 
  13   7   5        2.19        7.38      6.94 o 
  14   7   5        1.21        3.86      4.85 o 
  15   7   5       56.48       57.72      7.50 o 
  16   7   5       85.33       95.08      9.21 o 
  17   7   5       27.49       28.67     17.72 o 
 -18   8   5       19.56       19.41      9.50 o 
 -17   8   5       30.02       17.79      6.57 o 
 -16   8   5       11.08        9.91      2.28 o 
 -15   8   5      116.39      123.27      5.98 o 
 -14   8   5       90.37       89.20      4.76 o 
 -13   8   5      190.15      173.15      6.46 o 
 -12   8   5      117.20      106.79      4.57 o 
 -11   8   5       82.93       88.48      2.80 o 
 -10   8   5      391.21      412.94      5.48 o 
  -9   8   5       33.36       29.86      1.48 o 
  -8   8   5        0.71        2.10      0.94 o 
  -7   8   5      765.51      761.98      6.53 o 
  -6   8   5      603.67      669.37      5.88 o 
  -5   8   5       16.76       19.62      0.91 o 
  -4   8   5      255.83      252.66      3.07 o 
  -3   8   5       25.60       29.55      1.04 o 
  -2   8   5     2357.79     2520.09     17.98 o 
  -1   8   5     1529.35     1617.08     10.81 o 
   0   8   5      387.63      322.14      3.15 o 
   1   8   5       34.49       41.25      1.20 o 
   2   8   5     2073.13     2320.06     15.95 o 
   3   8   5      481.71      479.49      4.44 o 
   4   8   5      461.44      498.60      5.10 o 
   5   8   5      545.14      521.39      5.71 o 
   6   8   5       11.69        3.18      1.32 o 
   7   8   5      269.70      211.98      5.13 o 
   8   8   5      259.34      224.96      5.23 o 
   9   8   5       54.83       51.91      3.05 o 
  10   8   5      226.45      228.59      6.16 o 
  11   8   5      295.21      275.27      6.34 o 
  12   8   5       79.39       82.43      4.35 o 
  13   8   5      387.75      404.39     39.63 o 
  14   8   5       55.61       49.63      8.86 o 
  15   8   5      150.38      166.61     10.82 o 
  16   8   5       15.72       15.57     13.88 o 
  17   8   5        2.60       -3.37      6.11 o 
 -17   9   5       33.30       28.11      7.26 o 
 -16   9   5        7.17        6.44      5.64 o 
 -15   9   5        3.04        2.14      2.32 o 
 -14   9   5       63.57       58.20      3.04 o 
 -13   9   5       17.33       13.26      2.19 o 
 -12   9   5      206.01      207.75      5.04 o 
 -11   9   5       19.50       22.32      2.04 o 
 -10   9   5      170.32      182.78      3.82 o 
  -9   9   5       79.26       83.94      2.37 o 
  -8   9   5      228.70      227.72      3.77 o 
  -7   9   5      336.95      326.03      3.90 o 
  -6   9   5      537.44      488.87      4.90 o 
  -5   9   5      328.72      319.95      3.23 o 
  -4   9   5        1.95        0.56      0.77 o 
  -3   9   5       32.33       35.50      1.20 o 
  -2   9   5       63.40       49.65      1.17 o 
  -1   9   5        0.66       -0.18      0.55 o 
   0   9   5       48.56       34.69      1.03 o 
   1   9   5      567.13      538.22      4.50 o 
   2   9   5       11.84       10.60      0.91 o 
   3   9   5      453.35      432.84      4.35 o 
   4   9   5      787.75      805.67      7.62 o 
   5   9   5       92.49       95.72      2.75 o 
   6   9   5      239.16      224.45      7.66 o 
   7   9   5     1649.39     1601.09     17.54 o 
   8   9   5      497.47      496.34      8.06 o 
   9   9   5       75.01       81.96      4.85 o 
  10   9   5        0.19       -1.41      1.91 o 
  11   9   5       33.94       28.91      2.95 o 
  12   9   5       12.59       13.57      2.81 o 
  13   9   5       11.93       17.20      4.60 o 
  14   9   5       50.18       56.22      5.94 o 
  15   9   5        3.60        4.51      4.60 o 
  16   9   5        6.16       13.62      5.37 o 
  17   9   5       14.97       15.31      5.59 o 
 -17  10   5        8.98       16.65     10.99 o 
 -16  10   5        3.32        6.11      5.75 o 
 -15  10   5      140.51      128.93      9.58 o 
 -14  10   5      184.16      173.92      6.61 o 
 -13  10   5       48.07       59.11      2.86 o 
 -12  10   5       23.42       22.82      3.07 o 
 -11  10   5      106.82      117.26      3.63 o 
 -10  10   5      191.75      187.89      5.20 o 
  -9  10   5      351.38      362.63      4.88 o 
  -8  10   5      349.66      358.89      5.90 o 
  -7  10   5      168.76      158.39      2.67 o 
  -6  10   5       25.53       24.43      1.13 o 
  -5  10   5       36.64       27.10      1.18 o 
  -4  10   5      800.99      881.52      7.73 o 
  -3  10   5       62.10       90.05      1.70 o 
  -2  10   5      746.20      721.62      5.51 o 
  -1  10   5      536.69      516.33      4.31 o 
   0  10   5     1644.26     1670.68     11.04 o 
   1  10   5     1626.83     1659.44     11.11 o 
   2  10   5       18.88       15.62      0.99 o 
   3  10   5      274.41      277.40      3.55 o 
   4  10   5      145.37      107.74      2.61 o 
   5  10   5      318.38      302.20      4.65 o 
   6  10   5       20.35       10.50      1.85 o 
   7  10   5       76.72       77.16      3.23 o 
   8  10   5      104.08      105.51      3.57 o 
   9  10   5      124.71      129.67      4.31 o 
  10  10   5      118.87      115.94      5.40 o 
  11  10   5      187.95      195.56      5.64 o 
  12  10   5      202.36      207.29      6.11 o 
  13  10   5       90.14       84.98      5.60 o 
  14  10   5        8.91       12.54      4.51 o 
  15  10   5       38.93       32.87      8.12 o 
  16  10   5       28.05       44.92      6.61 o 
 -17  11   5       18.94       19.67      7.22 o 
 -16  11   5        0.01        2.52      5.73 o 
 -15  11   5        0.00        1.56      6.07 o 
 -14  11   5       89.69       85.12      8.22 o 
 -13  11   5        0.59        1.94      3.80 o 
 -12  11   5       10.49        6.95      1.95 o 
 -11  11   5       13.13       11.46      2.37 o 
 -10  11   5        2.12        3.87      1.70 o 
  -9  11   5       19.14       19.50      1.57 o 
  -8  11   5       89.84       90.92      2.44 o 
  -7  11   5        3.58        2.19      0.89 o 
  -6  11   5        9.41        9.84      1.75 o 
  -5  11   5       70.06       64.66      1.70 o 
  -4  11   5      313.09      279.10      3.94 o 
  -3  11   5      250.44      233.91      3.25 o 
  -2  11   5      271.23      271.16      3.15 o 
  -1  11   5      218.28      166.07      2.38 o 
   0  11   5      128.34      145.78      2.23 o 
   1  11   5      480.07      476.20      4.88 o 
   2  11   5      187.53      173.32      2.81 o 
   3  11   5       70.10       63.38      1.90 o 
   4  11   5       10.29       12.03      1.57 o 
   5  11   5      189.69      174.61      6.19 o 
   6  11   5      285.15      287.24      6.35 o 
   7  11   5       18.11       18.44      2.27 o 
   8  11   5      262.50      245.81      5.36 o 
   9  11   5     1062.28     1087.26     13.82 o 
  10  11   5      155.78      167.21      5.16 o 
  11  11   5       59.83       65.56      3.87 o 
  12  11   5       31.75       29.62      3.68 o 
  13  11   5        9.07       12.19      4.33 o 
  14  11   5        4.50        8.17      4.45 o 
  15  11   5       22.49       13.91      5.19 o 
  16  11   5        0.63        9.95      5.14 o 
 -16  12   5       17.11       17.38      7.28 o 
 -15  12   5       14.76       10.79      6.21 o 
 -14  12   5       72.13       71.41      7.87 o 
 -13  12   5       34.55       41.68      6.50 o 
 -12  12   5       56.28       52.10      5.54 o 
 -11  12   5        5.33        4.90      4.01 o 
 -10  12   5      106.01      111.00      8.40 o 
  -9  12   5        9.13        9.96      2.44 o 
  -8  12   5       32.84       37.01      2.88 o 
  -7  12   5      104.21      106.78      3.43 o 
  -6  12   5      191.21      190.50      4.39 o 
  -5  12   5        7.85        5.99      1.33 o 
  -4  12   5       27.81       24.96      1.29 o 
  -3  12   5       21.68       27.20      1.21 o 
  -2  12   5      119.98       99.07      2.03 o 
  -1  12   5      234.69      195.33      2.97 o 
   0  12   5       37.81       30.56      1.35 o 
   1  12   5        2.57        4.31      1.28 o 
   2  12   5       13.22       13.63      1.24 o 
   3  12   5       24.25       24.31      1.44 o 
   4  12   5        0.69       -0.17      1.35 o 
   5  12   5        6.80        4.07      1.78 o 
   6  12   5      528.63      532.43      8.30 o 
   7  12   5      409.51      429.90      7.54 o 
   8  12   5       27.08       34.21      2.85 o 
   9  12   5        1.13        4.74      3.17 o 
  10  12   5        0.33        0.00      2.37 o 
  11  12   5       12.16        8.24      2.74 o 
  12  12   5       24.59       27.26      4.19 o 
  13  12   5        0.06        0.92      3.61 o 
  14  12   5       72.79       66.98      5.68 o 
  15  12   5        6.75        9.59      5.00 o 
  16  12   5        0.26       -0.06      5.35 o 
 -16  13   5        8.97        9.50      6.91 o 
 -15  13   5       31.07       19.15     12.62 o 
 -14  13   5       37.58       37.39      7.18 o 
 -13  13   5       22.45       20.44     13.16 o 
 -12  13   5        0.70       -3.04      5.61 o 
 -11  13   5       13.77       11.93      4.18 o 
 -10  13   5      205.42      211.78      8.49 o 
  -9  13   5       77.44       77.23      6.39 o 
  -8  13   5       79.89       76.21      3.80 o 
  -7  13   5       10.24        9.21      2.00 o 
  -6  13   5        8.74       11.92      1.64 o 
  -5  13   5       22.13       18.51      1.94 o 
  -4  13   5      248.92      269.29      4.39 o 
  -3  13   5      220.93      222.76      3.22 o 
  -2  13   5       25.47       29.83      1.74 o 
  -1  13   5       51.23       55.95      1.78 o 
   0  13   5       41.90       44.94      1.72 o 
   1  13   5      245.74      222.42      3.40 o 
   2  13   5       67.51       79.61      2.18 o 
   3  13   5       17.59       17.03      1.68 o 
   4  13   5       87.58       88.75      2.96 o 
   5  13   5       26.06       25.10      2.34 o 
   6  13   5       67.79       68.71      3.34 o 
   7  13   5        3.93        8.82      2.22 o 
   8  13   5        1.65        2.96      2.52 o 
   9  13   5       14.35       17.78      3.60 o 
  10  13   5       10.06       11.80      2.80 o 
  11  13   5      149.78      156.21     10.24 o 
  12  13   5        3.94        1.70      3.35 o 
  13  13   5       27.88       25.34      5.92 o 
  14  13   5        0.00        4.25      4.08 o 
  15  13   5        0.61        3.48      4.01 o 
 -15  14   5       21.90       19.99      7.28 o 
 -14  14   5        4.32        8.58      6.18 o 
 -13  14   5       73.80       81.64      8.55 o 
 -12  14   5      100.06       87.95      8.25 o 
 -11  14   5       46.33       52.89      5.69 o 
 -10  14   5       88.07      102.20      7.62 o 
  -9  14   5       29.71       38.49      5.61 o 
  -8  14   5      301.37      327.04     11.88 o 
  -7  14   5       35.65       30.18      2.68 o 
  -6  14   5       31.89       38.28      2.77 o 
  -5  14   5      332.57      353.68      6.44 o 
  -4  14   5      673.42      660.10      8.87 o 
  -3  14   5      959.92      968.96     10.23 o 
  -2  14   5      285.29      275.49      3.78 o 
  -1  14   5       85.24       81.60      2.18 o 
   0  14   5      424.92      403.61      4.82 o 
   1  14   5      861.04      831.96      7.97 o 
   2  14   5       40.95       39.32      2.14 o 
   3  14   5       32.34       36.05      2.47 o 
   4  14   5      151.47      168.00      4.48 o 
   5  14   5      112.96      119.13      4.00 o 
   6  14   5        0.65       -0.08      1.94 o 
   7  14   5      291.02      298.68      6.98 o 
   8  14   5        3.22       -0.29      2.38 o 
   9  14   5        9.89        6.80      3.06 o 
  10  14   5       52.06       56.95      3.78 o 
  11  14   5       67.04       75.76      4.29 o 
  12  14   5       19.56       22.91      4.12 o 
  13  14   5       55.73       64.31      5.58 o 
  14  14   5       15.33       10.06      4.44 o 
  15  14   5        2.25        0.31      4.36 o 
 -15  15   5        1.15        1.62      6.65 o 
 -14  15   5        6.18        1.40      9.83 o 
 -13  15   5        6.29        6.15      6.37 o 
 -12  15   5       83.02       83.96      8.97 o 
 -11  15   5       21.77       16.27     13.38 o 
 -10  15   5       18.22       22.35      5.39 o 
  -9  15   5       53.71       38.70      5.65 o 
  -8  15   5      285.59      328.70     12.03 o 
  -7  15   5       96.53      104.00      5.95 o 
  -6  15   5       43.10       40.58      2.87 o 
  -5  15   5      101.20       93.64      4.64 o 
  -4  15   5      375.67      373.72      7.11 o 
  -3  15   5      293.78      305.12      6.05 o 
  -2  15   5       11.27        6.77      1.12 o 
  -1  15   5      382.67      388.42      4.85 o 
   0  15   5        3.54        3.68      1.14 o 
   1  15   5       28.65       25.62      2.01 o 
   2  15   5       68.91       69.55      3.19 o 
   3  15   5        4.12        1.74      1.83 o 
   4  15   5       54.11       58.08      3.06 o 
   5  15   5       14.93       16.22      2.53 o 
   6  15   5      212.68      198.11      5.71 o 
   7  15   5       15.11       16.84      2.84 o 
   8  15   5      234.04      233.95      6.98 o 
   9  15   5       40.99       30.15      3.66 o 
  10  15   5       21.71       24.76      3.21 o 
  11  15   5       39.42       42.20      4.10 o 
  12  15   5       33.53       30.70      4.68 o 
  13  15   5        0.15        0.41      3.83 o 
  14  15   5        1.80        2.77      4.14 o 
 -14  16   5       70.86       77.78      9.87 o 
 -13  16   5       39.87       53.64      8.56 o 
 -12  16   5      191.86      226.43     12.61 o 
 -11  16   5        0.02        2.03      5.30 o 
 -10  16   5      156.43      151.84      9.50 o 
  -9  16   5       14.72       12.35      4.66 o 
  -8  16   5       44.53       49.47      5.99 o 
  -7  16   5       33.90       28.19      4.46 o 
  -6  16   5       69.13       57.67      5.07 o 
  -5  16   5      413.49      376.55     10.40 o 
  -4  16   5      132.76      125.87      4.34 o 
  -3  16   5      478.65      484.72      8.48 o 
  -2  16   5       38.90       39.83      3.22 o 
  -1  16   5      652.26      643.12      7.62 o 
   0  16   5        0.12       -1.34      1.34 o 
   1  16   5      136.36      141.45      3.76 o 
   2  16   5      352.76      339.75      5.97 o 
   3  16   5      745.69      722.51     10.90 o 
   4  16   5      115.35      122.17      4.48 o 
   5  16   5        4.50        1.57      2.26 o 
   6  16   5      125.31      130.84      6.32 o 
   7  16   5        3.10        0.53      2.48 o 
   8  16   5       71.77       79.89      8.58 o 
   9  16   5      168.94      172.03      5.59 o 
  10  16   5        3.79        4.97      3.04 o 
  11  16   5        5.53       -0.98      3.21 o 
  12  16   5        1.78        9.33      4.23 o 
  13  16   5       14.70       15.12      4.67 o 
 -13  17   5        5.79        2.77      7.09 o 
 -12  17   5        0.03       -6.26      6.26 o 
 -11  17   5        0.10        2.56      5.98 o 
 -10  17   5       36.44       30.88      8.24 o 
  -9  17   5       18.26       22.73      5.61 o 
  -8  17   5       20.69       20.09      5.19 o 
  -7  17   5       24.12       21.22      4.30 o 
  -6  17   5      746.49      823.55     17.22 o 
  -5  17   5      202.07      195.99      7.96 o 
  -4  17   5       23.19       22.12     12.37 o 
  -3  17   5        8.96       12.10      3.35 o 
  -2  17   5        0.01       -1.59      1.77 o 
  -1  17   5       11.08        6.59      1.61 o 
   0  17   5       24.55       27.38      2.02 o 
   1  17   5      170.49      168.42      4.13 o 
   2  17   5       12.42       16.01      2.05 o 
   3  17   5        1.02        1.60      2.10 o 
   4  17   5        7.60        8.21      2.45 o 
   5  17   5        8.93        5.62      2.51 o 
   6  17   5      141.10      151.73      5.98 o 
   7  17   5        1.21       -3.31      3.31 o 
   8  17   5       50.49       43.05      3.72 o 
   9  17   5       40.89       39.35      3.61 o 
  10  17   5       15.71        9.32      3.38 o 
  11  17   5       34.90       30.36      5.97 o 
  12  17   5       16.01       19.20      4.64 o 
  13  17   5       11.07        8.59      4.42 o 
 -13  18   5        8.23        4.89      7.41 o 
 -12  18   5        7.13        8.20      7.36 o 
 -11  18   5        4.75       -6.10      6.10 o 
 -10  18   5       69.51       87.93     11.86 o 
  -9  18   5      102.10      102.61     11.35 o 
  -8  18   5       16.32        8.25      6.04 o 
  -7  18   5       37.53       39.48      7.88 o 
  -6  18   5        0.21        3.65      4.29 o 
  -5  18   5       17.84       16.28      8.61 o 
  -4  18   5      134.72      142.69      8.47 o 
  -3  18   5       11.68        3.13      3.37 o 
  -2  18   5       67.12       66.17      4.49 o 
  -1  18   5      144.22      149.82      5.94 o 
   0  18   5        1.22        1.24      1.35 o 
   1  18   5      184.72      187.25      4.32 o 
   2  18   5        3.38        1.86      2.05 o 
   3  18   5        7.89        4.65      2.36 o 
   4  18   5       23.92       27.14      4.38 o 
   5  18   5      118.77      119.02      5.24 o 
   6  18   5       31.04       43.72      3.62 o 
   7  18   5        0.39       -2.57      2.57 o 
   8  18   5       31.99       30.80      3.59 o 
   9  18   5       11.02        8.40      3.06 o 
  10  18   5       10.26        9.76      4.14 o 
  11  18   5       17.04        5.58      4.25 o 
  12  18   5        1.13       -2.13      3.93 o 
 -12  19   5       14.17       15.96      8.00 o 
 -11  19   5        3.62        2.09      6.88 o 
 -10  19   5        1.04       10.34      9.18 o 
  -9  19   5        4.07        1.01      8.03 o 
  -8  19   5      187.76      206.88     15.26 o 
  -7  19   5       26.21       12.37      7.09 o 
  -6  19   5        9.45       16.11      5.20 o 
  -5  19   5       61.93       77.42      7.20 o 
  -4  19   5       15.37       13.87      4.82 o 
  -3  19   5        6.88        5.30      3.60 o 
  -2  19   5        6.31        7.44      6.25 o 
  -1  19   5       11.11        8.42      3.13 o 
   0  19   5       15.03       15.03      2.17 o 
   1  19   5       27.32       29.81      2.31 o 
   2  19   5        8.66        9.36      2.49 o 
   3  19   5       44.90       35.84      3.94 o 
   4  19   5       18.54       10.69      2.79 o 
   5  19   5      131.00      140.21      5.22 o 
   6  19   5       24.78       27.75      4.63 o 
   7  19   5       31.01       33.50      4.81 o 
   8  19   5        4.32        6.84      3.24 o 
   9  19   5        5.18        0.08      3.50 o 
  10  19   5        1.37        2.41      3.48 o 
  11  19   5       17.03       13.59      4.45 o 
 -11  20   5       35.62       25.50      8.18 o 
 -10  20   5       59.90       47.08     12.00 o 
  -9  20   5       37.44       46.50     11.50 o 
  -8  20   5        4.51        6.94      8.53 o 
  -7  20   5       38.11       22.85      8.46 o 
  -6  20   5      100.95       83.30     10.27 o 
  -5  20   5       15.74       12.29      5.12 o 
  -4  20   5       27.92       26.70      6.40 o 
  -3  20   5       37.60       41.04      5.11 o 
  -2  20   5       82.14       80.76      6.04 o 
  -1  20   5       22.83       29.46      5.22 o 
   0  20   5      162.63      156.99      6.49 o 
   1  20   5        1.63       -0.32      4.48 o 
   2  20   5      211.47      212.97      4.60 o 
   3  20   5        2.11        2.87      2.41 o 
   4  20   5        3.28       -1.56      2.84 o 
   5  20   5        1.75        0.14      2.61 o 
   6  20   5        2.80        2.79      2.91 o 
   7  20   5       16.54       16.38      3.90 o 
   8  20   5       13.20       19.04      4.93 o 
   9  20   5        0.04        1.62      3.90 o 
  10  20   5        3.07        3.87      4.08 o 
 -10  21   5        3.99        0.94     10.70 o 
  -9  21   5        8.71        7.45     10.20 o 
  -8  21   5        4.44        1.16      9.47 o 
  -7  21   5       50.72       36.16     10.56 o 
  -6  21   5        0.78       23.43      8.82 o 
  -5  21   5        0.60       -0.78      5.10 o 
  -4  21   5       22.37       23.65      4.93 o 
  -3  21   5       63.45       63.55      5.96 o 
  -2  21   5       60.47       56.12      6.10 o 
  -1  21   5        1.12       -2.50      3.43 o 
   0  21   5       45.55       49.39      5.24 o 
   1  21   5       82.41       87.25      6.24 o 
   2  21   5       25.53       27.42      4.69 o 
   3  21   5      228.55      240.59      5.86 o 
   4  21   5       20.33       18.78      4.45 o 
   5  21   5       19.37       20.70      5.09 o 
   6  21   5        9.76       10.24      3.62 o 
   7  21   5       92.53       90.46      5.62 o 
   8  21   5       29.19       42.43      4.85 o 
   9  21   5       23.03       28.11      4.58 o 
  -8  22   5        0.37       -6.00      9.98 o 
  -7  22   5        4.10        0.94      9.76 o 
  -6  22   5        5.27       19.31      9.98 o 
  -5  22   5        0.95       -4.56      6.91 o 
  -4  22   5       45.70       48.40      6.07 o 
  -3  22   5       16.93       14.90      4.92 o 
  -2  22   5       82.96       81.25      6.60 o 
  -1  22   5       68.71       65.29      6.20 o 
   0  22   5       86.73       88.48      9.19 o 
   1  22   5       27.93       17.26      4.88 o 
   2  22   5       17.20       23.30      5.06 o 
   3  22   5        0.46       -3.81      3.81 o 
   4  22   5        7.82        8.42      4.57 o 
   5  22   5        2.91        4.58      2.56 o 
   6  22   5       26.70       25.28      3.90 o 
   7  22   5       26.93       22.43      4.76 o 
   8  22   5       11.10       14.26      3.97 o 
  -6  23   5        0.72       -2.83      9.26 o 
  -5  23   5       26.81       24.44     11.46 o 
  -4  23   5        6.20        4.22      7.05 o 
  -3  23   5        1.90       -3.58      4.55 o 
  -2  23   5       17.69        0.97      4.84 o 
  -1  23   5        7.59       11.46      5.10 o 
   0  23   5       45.23       51.95      6.22 o 
   1  23   5       23.39       18.08      6.36 o 
   2  23   5        0.31       -3.08      5.12 o 
   3  23   5       36.94       21.23      5.21 o 
   4  23   5       51.73       42.25      5.90 o 
   5  23   5       67.32       70.66      6.66 o 
   6  23   5        2.25        1.78      4.64 o 
  -4  24   5        0.30       -3.55      7.18 o 
  -3  24   5        4.30       -0.18      7.03 o 
  -2  24   5       48.29       47.23      6.41 o 
  -1  24   5       12.96       16.09      5.37 o 
   0  24   5        6.99        5.20      6.12 o 
   1  24   5        0.07       -2.64      5.77 o 
   2  24   5       20.86       20.76      6.93 o 
   3  24   5        9.49        0.87      4.84 o 
 -18   0   6      236.71      243.41     12.38 o 
 -17   0   6        0.95       -1.65      3.64 o 
 -16   0   6       22.35       10.66      3.17 o 
 -15   0   6        3.51       -2.36      3.07 o 
 -14   0   6       44.62       46.19      4.30 o 
 -13   0   6       97.34       95.51      5.07 o 
 -12   0   6      338.94      344.18      7.69 o 
 -11   0   6        3.66        1.45      1.89 o 
 -10   0   6      359.57      346.33      6.96 o 
  -9   0   6     1214.26     1137.04     13.85 o 
  -8   0   6     2010.53     1995.77     19.42 o 
  -7   0   6     1485.85     1455.20     14.44 o 
  -6   0   6     1067.89     1033.33     10.63 o 
  -5   0   6       89.68      137.36      2.27 o 
  -4   0   6    11405.16    12924.16    114.44 o 
  -3   0   6     4754.95     5107.21     50.87 o 
  -2   0   6     1977.70     2113.51     25.05 o 
  -1   0   6        1.62        4.11      0.68 o 
   0   0   6     2714.36     3001.94     61.90 o 
   1   0   6    12326.10    12705.20    144.24 o 
   2   0   6    13024.01    14324.44    157.53 o 
   3   0   6     8410.04     8870.50     80.56 o 
   4   0   6      321.61      423.37      5.29 o 
   5   0   6       40.89       40.75      1.81 o 
   6   0   6      260.51      239.47      8.75 o 
   7   0   6     1115.70     1154.65     14.52 o 
   8   0   6       81.04       79.84      3.66 o 
   9   0   6     1860.47     1828.40     39.60 o 
  10   0   6     1754.59     1705.80     31.81 o 
  11   0   6      475.22      478.07     13.62 o 
  12   0   6        2.42       -2.17      5.86 o 
  13   0   6        0.01        1.30      6.29 o 
  14   0   6       29.54       16.34      8.46 o 
  15   0   6        9.72        4.56      7.95 o 
  16   0   6        5.96        8.17      8.82 o 
  17   0   6        2.10       -0.07      8.24 o 
  18   0   6        9.56        9.91      8.32 o 
 -18   1   6      111.10      100.43      5.38 o 
 -17   1   6        0.25        5.79      2.65 o 
 -16   1   6        4.28        0.12      2.17 o 
 -15   1   6      162.33      166.33      5.01 o 
 -14   1   6        6.04       -1.99      1.99 o 
 -13   1   6      217.49      205.62      6.01 o 
 -12   1   6       50.44       46.32      2.34 o 
 -11   1   6       89.81       87.61      2.69 o 
 -10   1   6       97.29      106.63      2.72 o 
  -9   1   6       38.50       32.31      1.53 o 
  -8   1   6        3.00        2.66      0.83 o 
  -7   1   6      209.87      202.29      2.61 o 
  -6   1   6       68.23       76.18      1.49 o 
  -5   1   6      503.05      566.14      4.47 o 
  -4   1   6      116.67      140.48      1.59 o 
  -3   1   6       52.90       29.55      1.24 o 
  -2   1   6      298.81      282.06      3.58 o 
  -1   1   6      406.71      361.09      4.70 o 
   0   1   6      854.29      807.78      8.49 o 
   1   1   6      528.35      418.70      4.58 o 
   2   1   6     2485.76     2626.65     24.23 o 
   3   1   6       65.52       69.49      1.40 o 
   4   1   6      256.78      259.07      2.94 o 
   5   1   6      160.97      153.52      2.61 o 
   6   1   6      158.46      182.19      2.92 o 
   7   1   6        3.13        3.81      1.08 o 
   8   1   6        2.25        1.39      1.53 o 
   9   1   6      111.81      111.05      4.05 o 
  10   1   6      198.74      213.21      5.94 o 
  11   1   6      101.61      104.72      5.57 o 
  12   1   6      107.28      105.99      5.85 o 
  13   1   6       42.20       44.28      7.85 o 
  14   1   6      122.23      126.61      9.37 o 
  15   1   6       29.69       32.13      7.27 o 
  16   1   6        0.11        2.64      5.64 o 
  17   1   6       12.12       16.60      6.88 o 
  18   1   6        2.85       -5.45      5.45 o 
 -18   2   6        2.37       -0.74      3.77 o 
 -17   2   6       22.99       27.34      3.67 o 
 -16   2   6      140.28      154.34      4.67 o 
 -15   2   6        0.04        1.05      2.50 o 
 -14   2   6      234.13      240.04      5.64 o 
 -13   2   6       40.38       38.25      2.90 o 
 -12   2   6       40.77       40.94      3.64 o 
 -11   2   6       74.68       73.14      2.58 o 
 -10   2   6      113.24      111.62      2.64 o 
  -9   2   6      293.57      282.85      3.55 o 
  -8   2   6      120.14      120.11      3.12 o 
  -7   2   6       15.61       15.31      0.90 o 
  -6   2   6     2627.07     2947.99     18.41 o 
  -5   2   6     2624.31     2527.96     16.38 o 
  -4   2   6     1215.45     1286.57     10.56 o 
  -3   2   6       83.57       94.59      1.64 o 
  -2   2   6      113.89      120.43      3.45 o 
  -1   2   6     2742.44     2919.83     33.74 o 
   0   2   6      248.74      219.10      3.75 o 
   1   2   6      871.07     1042.98      9.24 o 
   2   2   6      144.32      182.71      2.46 o 
   3   2   6      951.70      981.64      9.89 o 
   4   2   6      393.81      513.69      4.87 o 
   5   2   6     1134.40     1179.77     10.10 o 
   6   2   6       22.78       33.57      1.32 o 
   7   2   6      240.52      223.52      3.61 o 
   8   2   6      655.13      615.81      8.17 o 
   9   2   6      530.70      508.20      9.35 o 
  10   2   6       55.62       71.22      6.51 o 
  11   2   6      562.00      549.12     18.76 o 
  12   2   6       86.97       79.76      6.12 o 
  13   2   6       20.28       27.16      5.62 o 
  14   2   6        6.70       -1.24      5.09 o 
  15   2   6        4.66        6.65      5.67 o 
  16   2   6       27.88       25.94      9.94 o 
  17   2   6        0.14        0.32      6.11 o 
  18   2   6        4.81        5.39      6.07 o 
 -18   3   6        0.29       -2.54      3.76 o 
 -17   3   6       15.75       13.95      3.68 o 
 -16   3   6      101.87       85.37      4.53 o 
 -15   3   6       51.81       51.10      3.31 o 
 -14   3   6       47.42       49.86      3.09 o 
 -13   3   6       42.30       51.30      2.80 o 
 -12   3   6      228.86      228.42      4.72 o 
 -11   3   6       69.57       67.50      2.65 o 
 -10   3   6       71.19       72.76      2.01 o 
  -9   3   6        1.57        0.06      0.91 o 
  -8   3   6      250.12      227.14      2.93 o 
  -7   3   6      106.62      134.22      2.70 o 
  -6   3   6      404.58      428.03      3.54 o 
  -5   3   6       66.88      114.50      1.65 o 
  -4   3   6      363.67      371.17      4.23 o 
  -3   3   6       24.15       33.14      1.03 o 
  -2   3   6     1035.47     1180.43     11.73 o 
  -1   3   6      243.46      198.73      3.84 o 
   0   3   6      600.16      700.17      9.60 o 
   1   3   6      283.07      314.32      3.90 o 
   2   3   6     2070.72     2335.18     18.18 o 
   3   3   6       15.41       13.67      1.11 o 
   4   3   6      207.16      212.08      2.97 o 
   5   3   6       25.75       30.27      1.25 o 
   6   3   6        2.01        1.04      0.76 o 
   7   3   6        2.71        3.28      1.03 o 
   8   3   6       10.36        7.72      1.56 o 
   9   3   6       50.10       41.43      5.02 o 
  10   3   6        3.75        3.92      2.84 o 
  11   3   6        6.84        0.64      4.05 o 
  12   3   6       89.16       84.67      7.43 o 
  13   3   6       13.54       15.64      4.00 o 
  14   3   6       31.25       32.04      6.59 o 
  15   3   6       29.07       38.17      7.33 o 
  16   3   6       21.02       15.24      6.33 o 
  17   3   6       47.33       42.54      7.72 o 
  18   3   6       21.57       18.70      6.98 o 
 -18   4   6        1.71       -3.35      3.35 o 
 -17   4   6        0.71       -3.14      3.14 o 
 -16   4   6       38.35       41.29      3.62 o 
 -15   4   6        0.91        1.48      2.58 o 
 -14   4   6        0.12       -1.51      2.03 o 
 -13   4   6      322.89      329.89      5.96 o 
 -12   4   6      195.83      197.27      4.13 o 
 -11   4   6       79.50       75.76      2.58 o 
 -10   4   6        0.01       -0.61      0.95 o 
  -9   4   6      358.86      337.00      4.03 o 
  -8   4   6     1456.78     1433.16     11.24 o 
  -7   4   6     2533.25     2623.56     16.83 o 
  -6   4   6      191.23      163.65      1.89 o 
  -5   4   6        0.35        6.36      0.60 o 
  -4   4   6       71.78      106.22      2.06 o 
  -3   4   6        4.61        3.02      0.64 o 
  -2   4   6     1858.96     2091.73     17.28 o 
  -1   4   6       86.42       96.98      2.02 o 
   0   4   6       41.12       43.04      1.60 o 
   1   4   6     2703.01     2862.30     25.66 o 
   2   4   6      810.33      829.73      7.90 o 
   3   4   6      295.82      278.25      3.80 o 
   4   4   6        4.49        1.12      0.90 o 
   5   4   6       94.54       88.49      1.85 o 
   6   4   6      199.22      160.71      2.48 o 
   7   4   6       14.31        9.05      1.28 o 
   8   4   6      127.58      118.52      3.34 o 
   9   4   6       12.56       13.90      2.53 o 
  10   4   6        0.40       -1.10      2.70 o 
  11   4   6        4.30        0.82      3.04 o 
  12   4   6      300.49      296.07     14.28 o 
  13   4   6      217.54      194.30     10.81 o 
  14   4   6        0.36        2.63      5.31 o 
  15   4   6        1.63        3.43      5.48 o 
  16   4   6        0.10        1.51      5.82 o 
  17   4   6       14.30        7.97     10.85 o 
 -18   5   6       15.54       23.27      5.44 o 
 -17   5   6        1.08       -3.01      3.01 o 
 -16   5   6        0.30       -2.59      2.59 o 
 -15   5   6      104.39      106.01      4.31 o 
 -14   5   6      229.15      222.94      6.11 o 
 -13   5   6      278.73      285.84      6.84 o 
 -12   5   6      222.30      224.17      4.64 o 
 -11   5   6       82.15       82.88      2.42 o 
 -10   5   6      289.93      268.95      4.53 o 
  -9   5   6       29.32       26.63      1.30 o 
  -8   5   6      226.28      255.81      3.76 o 
  -7   5   6      239.73      275.49      2.83 o 
  -6   5   6      129.88      129.64      2.09 o 
  -5   5   6      222.37      287.25      3.58 o 
  -4   5   6      144.09      167.85      2.35 o 
  -3   5   6       16.48        9.55      0.79 o 
  -2   5   6      101.84      135.38      2.49 o 
  -1   5   6      194.54      168.79      3.26 o 
   0   5   6      241.51      237.46      3.92 o 
   1   5   6      107.22       84.99      1.87 o 
   2   5   6     1684.61     1657.78     12.65 o 
   3   5   6      286.90      306.59      3.82 o 
   4   5   6     2577.58     2669.12     20.37 o 
   5   5   6      417.21      381.72      4.51 o 
   6   5   6      176.38      172.24      2.70 o 
   7   5   6      784.62      714.44      9.54 o 
   8   5   6       44.70       37.81      2.23 o 
   9   5   6       35.94       48.09      3.32 o 
  10   5   6       29.07       24.47      3.65 o 
  11   5   6      166.31      176.63     11.19 o 
  12   5   6       23.11       14.80      5.06 o 
  13   5   6       38.88       36.04      6.31 o 
  14   5   6       39.97       33.88      6.53 o 
  15   5   6      383.30      398.87     23.36 o 
  16   5   6       91.17       77.45      8.81 o 
  17   5   6        1.01        0.58      5.94 o 
 -18   6   6       11.91        9.16      5.81 o 
 -17   6   6      115.96      124.50      4.27 o 
 -16   6   6        4.08        1.84      2.73 o 
 -15   6   6       18.36       10.05      2.49 o 
 -14   6   6      120.24      118.59      4.39 o 
 -13   6   6       56.52       57.23      3.43 o 
 -12   6   6       44.53       45.26      2.17 o 
 -11   6   6        0.02       -0.81      1.15 o 
 -10   6   6      771.04      802.37      7.52 o 
  -9   6   6      775.75      756.00      6.93 o 
  -8   6   6      485.21      514.61      4.48 o 
  -7   6   6      373.01      320.31      3.16 o 
  -6   6   6     2007.16     2025.99     14.93 o 
  -5   6   6     2594.51     2680.37     19.81 o 
  -4   6   6      356.11      442.39      6.49 o 
  -3   6   6      350.21      377.19      5.48 o 
  -2   6   6      261.30      304.57      3.73 o 
  -1   6   6     2000.67     2085.82     20.64 o 
   0   6   6      538.75      613.94      7.50 o 
   1   6   6       98.96      117.09      1.67 o 
   2   6   6      138.54      176.52      2.43 o 
   3   6   6       49.47       38.97      1.30 o 
   4   6   6     2117.81     2118.72     16.49 o 
   5   6   6     1050.99     1003.50      8.72 o 
   6   6   6     1619.12     1527.76     12.80 o 
   7   6   6      453.87      398.25      5.58 o 
   8   6   6      370.32      306.29      6.43 o 
   9   6   6        1.51        1.59      2.28 o 
  10   6   6       15.10       12.73      2.72 o 
  11   6   6       17.84       17.94      3.78 o 
  12   6   6       45.64       42.17      4.87 o 
  13   6   6      133.67      138.47     11.64 o 
  14   6   6       45.36       37.56     10.38 o 
  15   6   6       16.75        8.23      5.52 o 
  16   6   6        1.25        7.12      5.62 o 
  17   6   6       42.89       39.78     11.24 o 
 -18   7   6       12.14        9.24      7.36 o 
 -17   7   6       51.06       47.97      6.11 o 
 -16   7   6        4.24        4.40      3.07 o 
 -15   7   6        6.32        4.34      1.89 o 
 -14   7   6      158.13      165.47      4.76 o 
 -13   7   6       60.11       62.74      2.74 o 
 -12   7   6       92.98       94.09      3.09 o 
 -11   7   6      213.18      214.41      4.02 o 
 -10   7   6     1106.82     1143.89     10.11 o 
  -9   7   6      642.78      654.80      6.43 o 
  -8   7   6      458.99      451.28      4.75 o 
  -7   7   6       19.96       21.66      1.36 o 
  -6   7   6      339.31      322.38      3.88 o 
  -5   7   6      623.96      606.39      6.42 o 
  -4   7   6     1229.18     1280.35     11.13 o 
  -3   7   6      242.78      234.63      4.23 o 
  -2   7   6       14.71        9.77      1.07 o 
  -1   7   6        0.97        0.29      1.02 o 
   0   7   6        1.35        0.32      0.64 o 
   1   7   6      325.19      317.78      3.23 o 
   2   7   6      617.83      648.07      5.45 o 
   3   7   6      466.81      421.06      4.17 o 
   4   7   6      952.92      989.13      8.32 o 
   5   7   6      254.37      234.77      3.40 o 
   6   7   6      115.06      138.76      2.89 o 
   7   7   6        0.12        7.77      1.97 o 
   8   7   6        3.92        7.74      2.10 o 
   9   7   6      334.77      329.27      9.10 o 
  10   7   6       81.15       80.02      4.38 o 
  11   7   6        0.32        2.61      3.19 o 
  12   7   6       41.47       50.11      6.72 o 
  13   7   6      155.94      153.48     14.46 o 
  14   7   6        2.15       -0.43      4.85 o 
  15   7   6       11.18       16.69      6.01 o 
  16   7   6        6.21       -2.77      5.38 o 
  17   7   6       34.67       23.00      7.01 o 
 -17   8   6        6.36       10.10      5.32 o 
 -16   8   6        1.86        1.62      4.22 o 
 -15   8   6       43.62       39.53      4.57 o 
 -14   8   6       35.07       36.54      2.26 o 
 -13   8   6       34.59       32.89      2.11 o 
 -12   8   6       55.10       54.69      3.45 o 
 -11   8   6      259.79      259.92      4.51 o 
 -10   8   6       10.14        9.87      1.20 o 
  -9   8   6        1.20        2.44      0.90 o 
  -8   8   6      856.51      881.23      8.45 o 
  -7   8   6      122.95      122.31      2.68 o 
  -6   8   6      166.45      159.00      2.67 o 
  -5   8   6       88.23       89.63      2.49 o 
  -4   8   6       16.97       12.46      1.26 o 
  -3   8   6     1619.62     1765.57     15.55 o 
  -2   8   6        2.62        5.11      0.97 o 
  -1   8   6     1079.04     1076.18     12.60 o 
   0   8   6      123.51      137.81      2.21 o 
   1   8   6      518.31      570.84      4.92 o 
   2   8   6      102.20      100.90      1.89 o 
   3   8   6        8.10        4.68      0.84 o 
   4   8   6      631.51      535.92      5.47 o 
   5   8   6      429.02      355.77      5.91 o 
   6   8   6      465.51      403.66      5.38 o 
   7   8   6       66.97       71.11      4.52 o 
   8   8   6      326.46      338.22      7.05 o 
   9   8   6       24.15       27.89      3.14 o 
  10   8   6       50.33       44.18      3.79 o 
  11   8   6      123.26      131.92      8.10 o 
  12   8   6       10.23       11.93      3.26 o 
  13   8   6        3.37       -1.34      4.99 o 
  14   8   6       12.02       11.78      5.57 o 
  15   8   6       18.67       20.33      7.38 o 
  16   8   6       62.92       60.26     18.76 o 
  17   8   6       95.28      101.55      9.73 o 
 -17   9   6        0.99        2.63      5.43 o 
 -16   9   6       10.36       10.03      5.89 o 
 -15   9   6        3.22        8.41      4.79 o 
 -14   9   6      195.39      204.45     10.61 o 
 -13   9   6      105.86      106.66      5.73 o 
 -12   9   6      462.78      469.32      7.44 o 
 -11   9   6       65.37       57.64      3.03 o 
 -10   9   6      712.41      731.99      8.72 o 
  -9   9   6       19.48       19.56      1.67 o 
  -8   9   6      221.54      232.69      4.06 o 
  -7   9   6      216.16      205.43      3.53 o 
  -6   9   6      702.63      703.44      7.51 o 
  -5   9   6       24.91       30.64      2.04 o 
  -4   9   6      389.68      334.05      4.43 o 
  -3   9   6       13.98       12.60      1.21 o 
  -2   9   6      406.94      394.73      4.76 o 
  -1   9   6      183.66      156.76      2.24 o 
   0   9   6      264.54      251.94      3.15 o 
   1   9   6       63.21       63.83      1.81 o 
   2   9   6       84.12       87.41      1.76 o 
   3   9   6      169.33      163.10      2.58 o 
   4   9   6        1.66        2.81      1.02 o 
   5   9   6      177.58      214.72      4.17 o 
   6   9   6       90.19       73.08      2.84 o 
   7   9   6       62.02       65.80      3.13 o 
   8   9   6        5.40        5.46      2.16 o 
   9   9   6       70.83       63.85      4.03 o 
  10   9   6       93.57       88.46      5.62 o 
  11   9   6        8.17       10.89      3.23 o 
  12   9   6       33.03       42.08      4.41 o 
  13   9   6      121.56      111.80      7.16 o 
  14   9   6       32.98       34.26      6.65 o 
  15   9   6        0.00        8.96      5.78 o 
  16   9   6        6.24        9.10      6.04 o 
 -17  10   6        1.10        5.72      7.23 o 
 -16  10   6       19.49       14.54      6.54 o 
 -15  10   6      155.22      175.47     21.66 o 
 -14  10   6       42.42       38.66      6.20 o 
 -13  10   6        0.51       -3.37      3.37 o 
 -12  10   6       34.43       36.37      5.95 o 
 -11  10   6       34.93       28.85      6.12 o 
 -10  10   6        0.34        2.30      1.96 o 
  -9  10   6        0.22       -0.73      1.53 o 
  -8  10   6       84.81       82.52      2.68 o 
  -7  10   6        0.21       -0.62      0.93 o 
  -6  10   6       18.35       18.41      1.68 o 
  -5  10   6        8.75       11.72      1.75 o 
  -4  10   6      216.98      225.99      4.19 o 
  -3  10   6       27.12       15.90      1.65 o 
  -2  10   6     1165.83     1091.85      9.39 o 
  -1  10   6      276.64      338.76      3.65 o 
   0  10   6       42.35       33.73      1.00 o 
   1  10   6      481.54      451.28      4.19 o 
   2  10   6       63.80       72.79      1.67 o 
   3  10   6       26.58       33.89      1.46 o 
   4  10   6      225.29      254.37      3.92 o 
   5  10   6       73.61       67.79      2.51 o 
   6  10   6      365.24      366.28      7.09 o 
   7  10   6        0.02       -1.67      1.72 o 
   8  10   6        6.19        5.02      3.21 o 
   9  10   6       37.76       43.24      3.03 o 
  10  10   6       23.59       28.34      3.25 o 
  11  10   6        3.23        3.61      3.00 o 
  12  10   6       31.66       37.12      4.34 o 
  13  10   6       59.23       69.06      6.26 o 
  14  10   6        1.07        5.34      4.36 o 
  15  10   6        0.19        4.66      5.58 o 
  16  10   6       29.69       40.79      7.69 o 
 -17  11   6       57.51       62.58      8.70 o 
 -16  11   6      149.57      146.31     14.50 o 
 -15  11   6       46.57       66.60      8.12 o 
 -14  11   6        1.21        6.97      5.24 o 
 -13  11   6        5.70        5.59      3.93 o 
 -12  11   6        1.93        3.02      4.15 o 
 -11  11   6      872.23      916.81     18.62 o 
 -10  11   6       16.21       19.72      3.96 o 
  -9  11   6      358.65      358.84      8.37 o 
  -8  11   6       32.09       24.12      1.65 o 
  -7  11   6       88.30       88.76      3.06 o 
  -6  11   6        9.09       10.77      1.34 o 
  -5  11   6       48.81       56.12      2.97 o 
  -4  11   6      127.58      125.71      3.56 o 
  -3  11   6      138.67      107.01      2.62 o 
  -2  11   6     1959.22     1828.63     15.27 o 
  -1  11   6      539.91      481.98      5.44 o 
   0  11   6     1737.61     1624.36     12.00 o 
   1  11   6       29.83       34.11      1.23 o 
   2  11   6       62.42       65.76      1.79 o 
   3  11   6      142.91      161.36      2.86 o 
   4  11   6        4.81        2.63      1.15 o 
   5  11   6       89.21      103.00      3.08 o 
   6  11   6      293.79      301.23      5.89 o 
   7  11   6      190.10      196.53      8.14 o 
   8  11   6        0.28        0.29      2.02 o 
   9  11   6      142.69      141.89      4.70 o 
  10  11   6      153.71      184.76      6.81 o 
  11  11   6      260.22      251.80      7.21 o 
  12  11   6       24.99       33.12      4.32 o 
  13  11   6      110.99      102.13      6.13 o 
  14  11   6       15.41       20.70      5.90 o 
  15  11   6        4.76       -4.35      4.35 o 
  16  11   6        4.03       14.32      5.44 o 
 -16  12   6       63.82       54.44      8.62 o 
 -15  12   6       26.19       20.17      6.77 o 
 -14  12   6        0.79        2.81      5.03 o 
 -13  12   6        3.31       -0.50      6.15 o 
 -12  12   6       62.98       65.46      5.80 o 
 -11  12   6        3.40        4.99      3.69 o 
 -10  12   6       61.91       58.47      5.18 o 
  -9  12   6      136.40      120.34      7.40 o 
  -8  12   6       22.26       23.41      2.82 o 
  -7  12   6       41.26       49.48      6.43 o 
  -6  12   6       51.34       51.91      4.04 o 
  -5  12   6      137.82      140.48      5.78 o 
  -4  12   6      776.39      742.04     10.49 o 
  -3  12   6       13.47       13.95      2.05 o 
  -2  12   6      414.67      464.24      5.96 o 
  -1  12   6       21.66       16.90      1.37 o 
   0  12   6      315.66      280.01      3.40 o 
   1  12   6        1.84        0.15      0.85 o 
   2  12   6      761.43      778.07      7.34 o 
   3  12   6      109.69      100.08      2.46 o 
   4  12   6       57.73       52.84      2.38 o 
   5  12   6       94.39       93.20      4.74 o 
   6  12   6      281.18      283.19      6.70 o 
   7  12   6      727.73      753.39     11.34 o 
   8  12   6       52.68       41.99      3.08 o 
   9  12   6      163.76      181.07      5.33 o 
  10  12   6      266.95      263.43      7.50 o 
  11  12   6        3.71        3.89      2.98 o 
  12  12   6        0.01       -1.13      2.97 o 
  13  12   6       30.86       31.54      4.62 o 
  14  12   6        2.76        5.31      4.17 o 
  15  12   6        5.02        0.46      4.42 o 
 -16  13   6       26.70       24.15      7.49 o 
 -15  13   6       36.83       41.80     11.32 o 
 -14  13   6       76.94       84.01      8.61 o 
 -13  13   6      273.65      282.05     19.27 o 
 -12  13   6      205.33      225.08      9.52 o 
 -11  13   6      101.92       92.55      6.46 o 
 -10  13   6       28.38       26.29      4.39 o 
  -9  13   6      414.10      429.31     13.79 o 
  -8  13   6       98.33      105.08      8.08 o 
  -7  13   6       16.00       18.49      3.40 o 
  -6  13   6       23.63       25.70      3.39 o 
  -5  13   6        0.12        4.03      3.21 o 
  -4  13   6        1.22       -1.20      2.34 o 
  -3  13   6      281.87      288.20      4.65 o 
  -2  13   6      475.38      439.07      6.29 o 
  -1  13   6      676.60      640.75      8.28 o 
   0  13   6     1235.69     1123.29      9.14 o 
   1  13   6      705.07      676.14      6.36 o 
   2  13   6      230.84      216.38      3.40 o 
   3  13   6       63.70       52.66      2.56 o 
   4  13   6        7.54        8.09      1.67 o 
   5  13   6       76.37       80.48      3.33 o 
   6  13   6      105.01      102.53      4.08 o 
   7  13   6       42.30       54.00      3.61 o 
   8  13   6      210.76      195.97      5.41 o 
   9  13   6       83.22       79.58      4.00 o 
  10  13   6        0.15       -0.92      2.45 o 
  11  13   6      220.77      233.64      7.15 o 
  12  13   6      141.60      148.78      6.59 o 
  13  13   6       16.31       14.50      4.98 o 
  14  13   6       37.24       48.30      5.51 o 
  15  13   6        0.54        6.26      4.41 o 
 -15  14   6        4.93       -4.32      8.03 o 
 -14  14   6       17.78       21.88      6.89 o 
 -13  14   6       36.37       30.15      6.80 o 
 -12  14   6       56.61       58.67      7.85 o 
 -11  14   6       33.56       40.13      5.24 o 
 -10  14   6        2.60       -1.40      3.52 o 
  -9  14   6        1.17       -1.70      3.84 o 
  -8  14   6        0.02       -1.75      4.62 o 
  -7  14   6      177.40      185.98      7.46 o 
  -6  14   6       23.18       18.94      3.57 o 
  -5  14   6        1.93        7.68      2.94 o 
  -4  14   6      376.26      375.29      9.54 o 
  -3  14   6       14.29       17.82      1.74 o 
  -2  14   6        3.76        1.38      1.18 o 
  -1  14   6      132.74      125.12      3.36 o 
   0  14   6      133.67      121.39      2.79 o 
   1  14   6       46.84       46.06      1.70 o 
   2  14   6       19.51       18.68      1.37 o 
   3  14   6       89.78       88.13      2.71 o 
   4  14   6       21.52       22.11      2.41 o 
   5  14   6      256.16      263.65      6.09 o 
   6  14   6       53.08       50.00      4.17 o 
   7  14   6      248.78      257.39      6.51 o 
   8  14   6      311.23      316.53      6.88 o 
   9  14   6      101.36       87.37      6.22 o 
  10  14   6       96.11       84.62      5.40 o 
  11  14   6        9.02       13.62      3.29 o 
  12  14   6        7.60       -2.87      2.92 o 
  13  14   6        1.66        2.02      3.96 o 
  14  14   6        2.44       -0.03      4.29 o 
 -15  15   6       33.96       33.59      9.98 o 
 -14  15   6       95.10      101.92      9.80 o 
 -13  15   6       19.36        6.76      6.31 o 
 -12  15   6        0.47        2.84      5.44 o 
 -11  15   6        6.45        7.63      5.21 o 
 -10  15   6        0.24       -1.94      4.95 o 
  -9  15   6        0.05       -4.45      4.45 o 
  -8  15   6       39.83       38.19      7.64 o 
  -7  15   6      133.02      141.94     15.17 o 
  -6  15   6      408.37      429.35     11.14 o 
  -5  15   6       29.88       23.17      3.95 o 
  -4  15   6      272.51      303.07     11.25 o 
  -3  15   6      189.37      190.28      4.51 o 
  -2  15   6       28.39       28.95      2.24 o 
  -1  15   6        0.26        0.57      1.42 o 
   0  15   6       28.61       23.30      1.30 o 
   1  15   6       50.19       54.28      3.17 o 
   2  15   6       12.82       10.71      1.92 o 
   3  15   6       61.81       65.24      2.89 o 
   4  15   6      142.75      171.98      5.82 o 
   5  15   6       42.04       46.14      3.18 o 
   6  15   6        8.41        3.07      2.36 o 
   7  15   6       76.69       76.50      4.10 o 
   8  15   6        1.85        3.74      2.67 o 
   9  15   6        1.96        4.60      2.65 o 
  10  15   6      143.18      142.32      9.63 o 
  11  15   6       75.69       81.31      4.98 o 
  12  15   6        0.01       -2.81      4.16 o 
  13  15   6        0.38        1.20      4.10 o 
  14  15   6       56.43       53.31      5.79 o 
 -14  16   6        0.01       -2.80      7.81 o 
 -13  16   6       24.04       24.97      7.80 o 
 -12  16   6        7.45        6.92      6.20 o 
 -11  16   6       27.84       16.10      6.47 o 
 -10  16   6       33.30       23.71      5.81 o 
  -9  16   6       12.15        4.56      7.48 o 
  -8  16   6       24.84       25.45      5.21 o 
  -7  16   6       31.81       31.43      4.59 o 
  -6  16   6        2.04        1.99      3.30 o 
  -5  16   6        6.21        6.17      3.95 o 
  -4  16   6      258.70      253.02      8.43 o 
  -3  16   6      109.13      103.02      5.58 o 
  -2  16   6        2.46        5.81      1.73 o 
  -1  16   6        2.26        7.83      3.31 o 
   0  16   6       47.42       42.78      2.11 o 
   1  16   6       14.99       14.17      1.60 o 
   2  16   6        6.22        5.23      2.17 o 
   3  16   6        0.66        1.26      1.66 o 
   4  16   6        0.20        1.65      2.36 o 
   5  16   6       87.15       68.26      3.76 o 
   6  16   6       51.40       49.65      4.31 o 
   7  16   6       16.72       19.43      3.07 o 
   8  16   6      108.19      117.85      5.03 o 
   9  16   6        4.61        7.50      3.13 o 
  10  16   6       35.84       40.19      4.06 o 
  11  16   6        1.73       -0.70      3.21 o 
  12  16   6       83.15       79.99      6.04 o 
  13  16   6       88.60       90.68      6.69 o 
 -13  17   6       39.32       34.88      8.35 o 
 -12  17   6       75.55       78.48      9.52 o 
 -11  17   6        9.34       17.86      6.68 o 
 -10  17   6       41.43       25.96      7.88 o 
  -9  17   6        3.64       -0.08      4.48 o 
  -8  17   6        2.92       -1.20      4.03 o 
  -7  17   6       65.53       59.48      7.01 o 
  -6  17   6      506.60      516.98     13.15 o 
  -5  17   6        7.40        7.12      3.71 o 
  -4  17   6       69.76       78.84      8.46 o 
  -3  17   6      300.51      307.26     19.92 o 
  -2  17   6      145.15      151.49      8.12 o 
  -1  17   6       14.18       12.97      3.37 o 
   0  17   6       44.93       47.05      3.30 o 
   1  17   6      252.19      274.21      5.23 o 
   2  17   6      389.96      403.82      9.11 o 
   3  17   6      109.78      114.52      4.63 o 
   4  17   6        2.42        2.16      2.27 o 
   5  17   6        0.01       -1.14      2.31 o 
   6  17   6        3.88        2.23      2.52 o 
   7  17   6       68.94       63.54      4.07 o 
   8  17   6      116.23      125.50      5.79 o 
   9  17   6       41.17       45.27      4.10 o 
  10  17   6       16.04       21.08      3.81 o 
  11  17   6       24.85       22.25      4.83 o 
  12  17   6       14.31       10.26      4.32 o 
  13  17   6       18.16       20.97      6.54 o 
 -13  18   6        8.44       -0.87      9.04 o 
 -12  18   6        0.16       -6.39      6.69 o 
 -11  18   6        0.12        4.68      6.67 o 
 -10  18   6        6.69       -1.08      8.10 o 
  -9  18   6        0.76       -4.48      6.00 o 
  -8  18   6        6.27        3.97      8.24 o 
  -7  18   6       89.05       84.66      6.64 o 
  -6  18   6      558.78      590.01     17.38 o 
  -5  18   6      156.20      156.50      8.90 o 
  -4  18   6       30.15       26.58      7.59 o 
  -3  18   6       38.93       38.51      5.57 o 
  -2  18   6       12.74       17.72     12.73 o 
  -1  18   6        3.05        1.59      3.78 o 
   0  18   6       12.84       15.69      3.48 o 
   1  18   6        3.62        0.26      3.96 o 
   2  18   6       95.89       94.29      3.00 o 
   3  18   6       69.87       67.46      3.71 o 
   4  18   6       44.92       49.85      3.69 o 
   5  18   6      129.26      121.82      5.35 o 
   6  18   6      302.26      301.17      8.97 o 
   7  18   6       23.48       24.10      3.65 o 
   8  18   6       49.37       44.51      4.36 o 
   9  18   6       25.53       30.57      4.35 o 
  10  18   6      102.03      115.80      8.76 o 
  11  18   6       48.54       57.71      5.12 o 
  12  18   6        3.61        0.35      4.14 o 
 -12  19   6       19.82       25.96      8.30 o 
 -11  19   6       78.00       84.82     15.84 o 
 -10  19   6       99.93       99.65     13.23 o 
  -9  19   6        9.80       11.64      8.53 o 
  -8  19   6       39.57       36.45      8.61 o 
  -7  19   6       11.70        4.56      6.36 o 
  -6  19   6        5.27        4.16      4.65 o 
  -5  19   6      202.89      212.86     33.26 o 
  -4  19   6      119.31      107.53      9.33 o 
  -3  19   6        0.78       -3.17      3.80 o 
  -2  19   6        0.07       -3.06      3.96 o 
  -1  19   6      179.14      197.13     10.69 o 
   0  19   6      192.45      192.77      9.63 o 
   1  19   6      134.42      136.36      7.83 o 
   2  19   6       95.18       96.53      5.37 o 
   3  19   6      264.20      277.38      6.00 o 
   4  19   6       58.48       64.16      3.01 o 
   5  19   6       95.31       85.73      4.63 o 
   6  19   6       27.38       27.13      3.61 o 
   7  19   6        1.84       -0.26      3.12 o 
   8  19   6       44.71       47.99      4.94 o 
   9  19   6       41.85       45.17      7.43 o 
  10  19   6        6.93        5.57      4.23 o 
  11  19   6        0.30        1.10      4.08 o 
 -11  20   6       18.61       13.47      7.92 o 
 -10  20   6        5.24        1.08     10.27 o 
  -9  20   6       89.99      118.59     13.88 o 
  -8  20   6      115.71       95.52     12.65 o 
  -7  20   6        0.15       -0.51      7.67 o 
  -6  20   6        4.09        5.41      4.99 o 
  -5  20   6       17.81       15.85      5.09 o 
  -4  20   6       17.12       13.32      5.46 o 
  -3  20   6        0.03       -3.08      4.27 o 
  -2  20   6        6.14        6.83      7.77 o 
  -1  20   6       30.13       28.17      7.29 o 
   0  20   6        1.53        4.65      3.73 o 
   1  20   6      111.76      104.98      6.57 o 
   2  20   6       88.22       87.73      6.23 o 
   3  20   6       26.07       25.97      4.56 o 
   4  20   6       33.16       26.91      2.72 o 
   5  20   6        5.70        7.88      2.05 o 
   6  20   6        1.18        1.19      2.92 o 
   7  20   6       28.32       34.17      4.26 o 
   8  20   6       91.01       94.26      5.79 o 
   9  20   6       23.36       19.98      4.45 o 
  10  20   6        0.29        6.88      4.21 o 
  -9  21   6        1.49        0.58     10.34 o 
  -8  21   6       73.83       72.60     12.58 o 
  -7  21   6       27.71       39.92     10.77 o 
  -6  21   6       20.77       18.73      8.97 o 
  -5  21   6        8.16        3.76      5.23 o 
  -4  21   6       10.98        9.17      5.27 o 
  -3  21   6        3.60        8.03      5.16 o 
  -2  21   6        0.04       -0.29      3.78 o 
  -1  21   6        0.02       -3.41      3.41 o 
   0  21   6       29.48       31.72      5.77 o 
   1  21   6       20.47       29.19      4.97 o 
   2  21   6        6.23        5.45      3.99 o 
   3  21   6      173.45      171.62      8.25 o 
   4  21   6       48.53       47.68      5.63 o 
   5  21   6        5.44        3.75      4.33 o 
   6  21   6        5.17        4.27      3.17 o 
   7  21   6       26.05       25.30      3.89 o 
   8  21   6        0.62       -2.07      4.12 o 
   9  21   6        9.06       10.92      5.58 o 
  -8  22   6        1.57       -0.22     10.05 o 
  -7  22   6        0.29       -6.51      9.47 o 
  -6  22   6        7.96       11.35      9.91 o 
  -5  22   6       92.07       93.76      8.89 o 
  -4  22   6       42.36       35.37      7.27 o 
  -3  22   6        9.56       11.22      4.89 o 
  -2  22   6        0.04       -5.48      5.48 o 
  -1  22   6       52.46       41.73      5.76 o 
   0  22   6        0.52       -4.15      4.15 o 
   1  22   6        8.74        6.68      4.49 o 
   2  22   6       55.96       47.54      5.91 o 
   3  22   6       40.67       39.84      5.79 o 
   4  22   6       31.34       34.41      5.73 o 
   5  22   6        1.18        0.11      4.52 o 
   6  22   6        3.57       -1.24      4.86 o 
   7  22   6        0.04       -4.37      4.37 o 
  -6  23   6       17.93       24.51     11.14 o 
  -5  23   6        0.06       13.09      9.83 o 
  -4  23   6        0.68       -4.58      4.58 o 
  -3  23   6        1.30       -1.46      6.70 o 
  -2  23   6       23.31       21.15      5.54 o 
  -1  23   6       73.88       66.18      6.78 o 
   0  23   6       73.64       84.64      7.18 o 
   1  23   6        2.71        3.16      5.01 o 
   2  23   6        5.61       10.75      5.05 o 
   3  23   6       19.49        7.12      4.89 o 
   4  23   6       11.05        8.68      7.02 o 
   5  23   6      102.64       95.98      7.35 o 
  -3  24   6       94.83       78.75      7.48 o 
  -2  24   6       72.03       81.07      7.41 o 
  -1  24   6        5.39        8.33      5.35 o 
   0  24   6       16.00       18.86     10.78 o 
   1  24   6       20.07       16.42      5.34 o 
   2  24   6        4.24       -3.02      5.31 o 
   3  24   6       11.65        7.06      5.05 o 
 -18   1   7        6.65        2.79      4.23 o 
 -17   1   7        1.11        2.98      2.93 o 
 -16   1   7       45.92       36.95      2.86 o 
 -15   1   7       71.84       74.10      3.40 o 
 -14   1   7        3.47       -0.64      1.68 o 
 -13   1   7       94.07       86.18      3.92 o 
 -12   1   7      270.82      264.55      4.64 o 
 -11   1   7       27.90       34.60      1.90 o 
 -10   1   7       38.26       42.21      1.77 o 
  -9   1   7      945.04      953.55      7.65 o 
  -8   1   7      489.25      482.04      4.12 o 
  -7   1   7        2.39        1.35      0.74 o 
  -6   1   7      660.60      591.95      4.54 o 
  -5   1   7      250.58      214.70      2.10 o 
  -4   1   7        0.27       -0.49      0.49 o 
  -3   1   7      114.22       95.18      1.70 o 
  -2   1   7      223.15      227.99      3.02 o 
  -1   1   7     1173.61     1452.57     14.01 o 
   0   1   7     1315.72     1584.72     14.23 o 
   1   1   7     1272.08     1490.39     11.78 o 
   2   1   7      298.22      407.47      3.81 o 
   3   1   7     2294.32     2513.94     16.34 o 
   4   1   7       28.91       32.38      1.13 o 
   5   1   7        0.43        0.08      0.65 o 
   6   1   7       70.68       61.56      1.62 o 
   7   1   7      580.83      614.25      6.72 o 
   8   1   7      655.71      635.58      8.55 o 
   9   1   7        9.89       13.35      2.00 o 
  10   1   7      151.92      154.16      7.24 o 
  11   1   7        4.59        1.40      3.29 o 
  12   1   7        4.41        5.18      4.08 o 
  13   1   7        1.75       -2.83      5.06 o 
  14   1   7        3.88        2.80      5.31 o 
  15   1   7        1.89       -5.21      5.21 o 
  16   1   7        4.15       -2.14      6.11 o 
  17   1   7       19.17       29.16      7.82 o 
  18   1   7        2.36       -3.39      6.44 o 
 -18   2   7        2.50        1.85      3.21 o 
 -17   2   7       68.39       70.09      4.47 o 
 -16   2   7       50.95       49.88      3.74 o 
 -15   2   7      132.26      113.71      3.90 o 
 -14   2   7       87.81       87.75      3.41 o 
 -13   2   7       34.11       36.73      2.46 o 
 -12   2   7       67.23       64.33      2.93 o 
 -11   2   7       70.41       76.39      2.49 o 
 -10   2   7       82.09       69.36      1.94 o 
  -9   2   7      713.81      700.03      5.85 o 
  -8   2   7       30.21       44.04      1.24 o 
  -7   2   7      755.57      802.63      6.08 o 
  -6   2   7        8.60        8.04      0.80 o 
  -5   2   7      223.29      269.62      3.00 o 
  -4   2   7     1497.81     1725.13     15.40 o 
  -3   2   7      307.39      341.62      3.97 o 
  -2   2   7        0.96       -0.42      0.60 o 
  -1   2   7       27.05       16.27      0.93 o 
   0   2   7     5023.00     5582.09     43.83 o 
   1   2   7     2063.58     2010.36     14.81 o 
   2   2   7    10274.73    11298.62     67.94 o 
   3   2   7       52.36       37.93      1.25 o 
   4   2   7        9.54       15.03      0.90 o 
   5   2   7      377.57      412.20      4.38 o 
   6   2   7      244.50      225.56      3.19 o 
   7   2   7      197.30      219.26      3.87 o 
   8   2   7       33.91       29.81      2.20 o 
   9   2   7       51.92       55.54      3.47 o 
  10   2   7      153.74      142.58      4.61 o 
  11   2   7      368.40      361.08      9.97 o 
  12   2   7      565.28      552.34     15.45 o 
  13   2   7      469.07      467.44     16.00 o 
  14   2   7       56.19       55.60     10.41 o 
  15   2   7       38.85       39.12      7.34 o 
  16   2   7       31.70       26.75      7.29 o 
  17   2   7       39.13       40.38      8.23 o 
 -18   3   7       20.45       13.47      3.55 o 
 -17   3   7       63.78       65.80      4.26 o 
 -16   3   7       74.00       72.34      7.50 o 
 -15   3   7       91.43       87.08      3.95 o 
 -14   3   7      270.40      269.43      5.40 o 
 -13   3   7      376.70      374.56      6.21 o 
 -12   3   7       11.56       14.79      1.74 o 
 -11   3   7       28.77       26.59      1.52 o 
 -10   3   7      125.15      129.26      2.42 o 
  -9   3   7       42.42       29.49      1.21 o 
  -8   3   7      126.79      109.74      1.81 o 
  -7   3   7     2518.53     2543.66     17.50 o 
  -6   3   7      837.22      808.58      6.60 o 
  -5   3   7      188.21      170.20      3.19 o 
  -4   3   7      384.68      325.81      3.90 o 
  -3   3   7      375.84      331.31      3.78 o 
  -2   3   7       70.39       86.58      1.89 o 
  -1   3   7       31.45       13.62      0.94 o 
   0   3   7      284.64      283.23      3.63 o 
   1   3   7     2493.25     2854.76     23.30 o 
   2   3   7        0.25       -0.39      0.48 o 
   3   3   7        9.49       10.55      1.04 o 
   4   3   7       36.96       18.36      1.19 o 
   5   3   7      783.65      806.31      7.55 o 
   6   3   7      383.82      352.21      4.13 o 
   7   3   7      254.79      248.56      4.60 o 
   8   3   7      117.55       97.10      3.34 o 
   9   3   7      662.77      677.06     10.51 o 
  10   3   7      124.00      137.57      6.15 o 
  11   3   7       16.74       11.79      3.66 o 
  12   3   7       58.93       73.29      5.59 o 
  13   3   7        2.00        1.76      3.55 o 
  14   3   7        7.06        2.17      5.68 o 
  15   3   7        0.25       -0.77      8.35 o 
  16   3   7        0.72        4.67      6.36 o 
  17   3   7       25.12       36.29      7.70 o 
 -18   4   7        5.87        4.86      5.15 o 
 -17   4   7        8.36        5.13      2.85 o 
 -16   4   7       75.00       64.98      3.92 o 
 -15   4   7       99.11      104.55      4.19 o 
 -14   4   7      133.45      138.91      4.51 o 
 -13   4   7      128.77      121.88      4.09 o 
 -12   4   7      181.57      176.64      3.49 o 
 -11   4   7      391.05      394.20      4.62 o 
 -10   4   7       86.77       98.18      2.02 o 
  -9   4   7      308.91      324.96      3.50 o 
  -8   4   7      285.59      278.54      2.95 o 
  -7   4   7      688.43      707.87      5.78 o 
  -6   4   7      301.64      323.48      3.60 o 
  -5   4   7      230.33      225.78      2.99 o 
  -4   4   7      823.57      774.92      7.52 o 
  -3   4   7       55.70       42.83      1.30 o 
  -2   4   7     1810.49     2004.59     17.75 o 
  -1   4   7      138.43      114.52      2.70 o 
   0   4   7     1014.16     1033.40     10.03 o 
   1   4   7      172.20      225.85      3.21 o 
   2   4   7      762.78      837.19      7.33 o 
   3   4   7     2123.71     2201.58     14.95 o 
   4   4   7     4280.10     4478.37     32.26 o 
   5   4   7      234.00      217.88      3.19 o 
   6   4   7       14.50       17.70      1.16 o 
   7   4   7       10.16        6.59      1.30 o 
   8   4   7        6.25        9.10      2.01 o 
   9   4   7      133.26      123.31      4.62 o 
  10   4   7      266.52      252.82      8.21 o 
  11   4   7        6.17        3.70      3.17 o 
  12   4   7       39.84       41.46      6.16 o 
  13   4   7       65.79       63.50      5.76 o 
  14   4   7      262.36      292.15     13.70 o 
  15   4   7      294.89      318.25     17.72 o 
  16   4   7        5.55        7.13     15.04 o 
  17   4   7        1.19        4.57      6.58 o 
 -18   5   7       23.60       28.39      8.87 o 
 -17   5   7        0.46       -4.74      5.15 o 
 -16   5   7       15.83       12.89      2.07 o 
 -15   5   7       73.50       70.53      2.95 o 
 -14   5   7       92.60       98.73      3.61 o 
 -13   5   7        3.52       -0.08      1.56 o 
 -12   5   7        2.87        2.58      1.43 o 
 -11   5   7      160.48      164.80      3.05 o 
 -10   5   7       83.66       87.04      2.13 o 
  -9   5   7        7.08        6.35      0.86 o 
  -8   5   7        0.84        2.77      0.89 o 
  -7   5   7       44.29       45.45      1.36 o 
  -6   5   7      548.78      577.51      5.93 o 
  -5   5   7     2602.11     2753.01     21.29 o 
  -4   5   7        7.93        9.37      1.25 o 
  -3   5   7       20.55       32.41      1.23 o 
  -2   5   7      438.64      487.40      7.29 o 
  -1   5   7      711.28      897.27      9.04 o 
   0   5   7      659.81      655.13      7.09 o 
   1   5   7      260.99      281.61      3.52 o 
   2   5   7      124.39      101.75      1.91 o 
   3   5   7       13.52       15.86      0.92 o 
   4   5   7       23.91       33.37      1.32 o 
   5   5   7        3.49        8.17      0.99 o 
   6   5   7      135.23       97.92      2.28 o 
   7   5   7      575.27      611.51      7.35 o 
   8   5   7        7.70        4.83      1.84 o 
   9   5   7        2.56        6.49      2.83 o 
  10   5   7        0.44       -2.92      3.01 o 
  11   5   7      238.87      239.42      8.47 o 
  12   5   7      164.09      160.99      7.85 o 
  13   5   7       69.23       62.67     17.54 o 
  14   5   7       12.70       14.49      6.11 o 
  15   5   7       47.04       59.87     18.51 o 
  16   5   7       36.04       29.17      7.16 o 
  17   5   7       15.05       13.87      6.69 o 
 -18   6   7        0.31       -3.43      4.59 o 
 -17   6   7        1.52       -0.38      4.06 o 
 -16   6   7        1.01       -2.93      3.59 o 
 -15   6   7       20.13       18.84      1.92 o 
 -14   6   7      178.71      173.35      4.90 o 
 -13   6   7       98.90      100.73      3.10 o 
 -12   6   7       74.67       80.07      3.15 o 
 -11   6   7       44.39       50.55      2.13 o 
 -10   6   7       67.58       71.17      1.88 o 
  -9   6   7       33.00       39.78      1.50 o 
  -8   6   7       57.47       62.91      1.89 o 
  -7   6   7       35.93       41.84      1.51 o 
  -6   6   7       25.65       20.99      1.28 o 
  -5   6   7        6.02        4.50      0.98 o 
  -4   6   7       41.73       51.92      1.43 o 
  -3   6   7        7.59       10.88      1.12 o 
  -2   6   7       74.21       66.51      1.88 o 
  -1   6   7       18.39       20.92      1.24 o 
   0   6   7      523.23      545.65      6.97 o 
   1   6   7      276.72      295.43      3.66 o 
   2   6   7       13.83       14.34      0.79 o 
   3   6   7      245.26      252.78      2.99 o 
   4   6   7      342.47      330.61      3.68 o 
   5   6   7       56.65       55.22      1.63 o 
   6   6   7        3.86        0.07      1.06 o 
   7   6   7        2.33        0.60      1.29 o 
   8   6   7      350.99      300.94      8.08 o 
   9   6   7       11.90       16.74      3.36 o 
  10   6   7        4.60        3.23      2.90 o 
  11   6   7        0.33        0.66      3.19 o 
  12   6   7        2.22        2.00      3.56 o 
  13   6   7        0.25       -6.18      6.18 o 
  14   6   7       98.50      104.68      9.17 o 
  15   6   7       19.86       26.63      6.64 o 
  16   6   7      131.36      140.60     20.10 o 
  17   6   7       61.14       55.93      8.41 o 
 -18   7   7        0.15       -2.01      4.57 o 
 -17   7   7        0.39        2.39      4.38 o 
 -16   7   7        2.50       -1.31      3.90 o 
 -15   7   7      188.22      188.97      9.57 o 
 -14   7   7       77.88       79.31      4.58 o 
 -13   7   7       12.73       10.76      1.74 o 
 -12   7   7      318.20      324.16      5.78 o 
 -11   7   7      179.13      180.85      3.54 o 
 -10   7   7      258.41      253.65      4.96 o 
  -9   7   7      199.70      207.04      3.71 o 
  -8   7   7      314.29      309.18      4.17 o 
  -7   7   7      137.00      136.81      6.25 o 
  -6   7   7      237.76      210.38      3.77 o 
  -5   7   7     1107.33     1040.55     10.20 o 
  -4   7   7     1406.37     1441.07     13.00 o 
  -3   7   7      174.71      190.96      3.63 o 
  -2   7   7      448.38      448.69      4.85 o 
  -1   7   7        0.97        5.19      0.99 o 
   0   7   7      518.78      483.82      5.66 o 
   1   7   7       49.09       50.74      1.46 o 
   2   7   7      448.89      392.43      3.80 o 
   3   7   7      440.60      478.41      4.60 o 
   4   7   7       22.30       22.42      1.37 o 
   5   7   7       91.79       80.62      2.58 o 
   6   7   7      188.26      138.16      3.08 o 
   7   7   7      359.92      319.42      5.34 o 
   8   7   7       15.26       22.55      3.62 o 
   9   7   7      115.45      118.41      5.72 o 
  10   7   7        0.70       -3.14      3.14 o 
  11   7   7      212.26      218.57      8.41 o 
  12   7   7       40.06       29.74      4.68 o 
  13   7   7        0.54       -3.52      3.52 o 
  14   7   7       16.27        9.29      5.93 o 
  15   7   7       43.58       53.81      6.15 o 
  16   7   7        0.11        1.31      5.73 o 
  17   7   7        6.33        6.62      6.11 o 
 -17   8   7        0.60       -6.36      6.36 o 
 -16   8   7        6.05        9.12      4.50 o 
 -15   8   7       22.75       14.24      4.13 o 
 -14   8   7       21.69       24.39      3.39 o 
 -13   8   7      192.07      192.98      6.25 o 
 -12   8   7       13.21        6.72      2.61 o 
 -11   8   7      146.14      151.67      4.37 o 
 -10   8   7      531.61      542.66      6.96 o 
  -9   8   7      185.36      173.99      3.51 o 
  -8   8   7      320.26      298.42      4.77 o 
  -7   8   7       43.48       47.49      3.03 o 
  -6   8   7       87.95      100.52      3.09 o 
  -5   8   7       31.65       21.58      1.64 o 
  -4   8   7      817.53      866.36      8.87 o 
  -3   8   7       40.26       49.31      1.86 o 
  -2   8   7       92.41       78.97      2.51 o 
  -1   8   7       53.04       38.32      1.67 o 
   0   8   7      142.18      116.54      3.00 o 
   1   8   7      968.08      962.31      8.17 o 
   2   8   7      312.29      288.05      3.08 o 
   3   8   7     1627.91     1646.14     11.54 o 
   4   8   7      628.82      694.44      6.47 o 
   5   8   7       74.37       65.32      2.59 o 
   6   8   7     1074.69     1031.84     11.39 o 
   7   8   7       15.46        8.99      2.62 o 
   8   8   7       15.93       16.88      2.65 o 
   9   8   7       17.03       14.65      3.53 o 
  10   8   7       22.88       26.03      4.00 o 
  11   8   7        6.75        6.60      3.65 o 
  12   8   7       56.98       80.91      9.21 o 
  13   8   7       74.66       86.39      8.09 o 
  14   8   7        9.47       19.26      5.01 o 
  15   8   7        3.85        2.36      7.67 o 
  16   8   7        2.03        1.63      5.93 o 
  17   8   7       20.07       21.05     12.58 o 
 -17   9   7      107.27      117.19      8.22 o 
 -16   9   7        1.95       -1.49      4.56 o 
 -15   9   7        1.54        1.93      4.04 o 
 -14   9   7       64.57       67.46      5.72 o 
 -13   9   7       79.38       76.26      5.13 o 
 -12   9   7       24.69       20.77      3.04 o 
 -11   9   7        3.78        6.02      2.51 o 
 -10   9   7       56.15       55.18      2.59 o 
  -9   9   7        1.42       -0.45      1.26 o 
  -8   9   7      178.53      185.50      5.05 o 
  -7   9   7      228.90      229.46      4.96 o 
  -6   9   7      342.93      392.85      6.34 o 
  -5   9   7      333.92      379.30      5.64 o 
  -4   9   7     1325.10     1303.63     14.93 o 
  -3   9   7     1445.76     1354.18     11.91 o 
  -2   9   7      388.95      409.78      4.93 o 
  -1   9   7       95.95       65.03      2.09 o 
   0   9   7      276.12      280.06      4.04 o 
   1   9   7      108.58      102.90      1.97 o 
   2   9   7      220.59      206.65      2.63 o 
   3   9   7      113.76       90.43      2.15 o 
   4   9   7      899.43      746.62      7.90 o 
   5   9   7      464.13      426.68      5.83 o 
   6   9   7       49.58       51.27      2.59 o 
   7   9   7      169.15      170.20      5.31 o 
   8   9   7      209.08      200.03      8.14 o 
   9   9   7      516.83      514.58     11.98 o 
  10   9   7      299.81      294.62     13.26 o 
  11   9   7       11.62       13.32      4.28 o 
  12   9   7      224.46      244.46      9.92 o 
  13   9   7       98.77       98.76     11.79 o 
  14   9   7        5.53        3.37      5.41 o 
  15   9   7        8.56       12.31      6.34 o 
  16   9   7       44.91       46.71      7.94 o 
 -17  10   7        7.97        4.86      5.32 o 
 -16  10   7        3.03        0.81      4.83 o 
 -15  10   7       15.77        8.83      4.59 o 
 -14  10   7        2.54        1.12      3.70 o 
 -13  10   7      189.74      212.80      7.71 o 
 -12  10   7      868.41      880.97     16.01 o 
 -11  10   7      604.24      613.61     10.90 o 
 -10  10   7      223.64      211.06      5.97 o 
  -9  10   7      280.59      291.81      6.16 o 
  -8  10   7      267.59      261.24      8.03 o 
  -7  10   7       72.48       72.87      3.09 o 
  -6  10   7        1.20       -1.48      1.48 o 
  -5  10   7        1.62        4.70      1.58 o 
  -4  10   7        1.21        1.46      1.34 o 
  -3  10   7      192.56      131.56      3.24 o 
  -2  10   7      865.13      773.44      8.23 o 
  -1  10   7      567.15      587.92      6.75 o 
   0  10   7      482.54      427.83      4.96 o 
   1  10   7     1146.53     1159.60     10.17 o 
   2  10   7      132.10      123.98      2.53 o 
   3  10   7       97.02      101.82      2.27 o 
   4  10   7      475.23      411.59      5.49 o 
   5  10   7      999.95      932.11     11.78 o 
   6  10   7      165.02      167.72      5.83 o 
   7  10   7       56.68       64.90      4.13 o 
   8  10   7       51.24       47.97      3.69 o 
   9  10   7       29.01       23.17      3.93 o 
  10  10   7       25.38       32.34      6.08 o 
  11  10   7       25.07       28.69      3.92 o 
  12  10   7        5.69       10.41      3.65 o 
  13  10   7        2.05        1.40      4.08 o 
  14  10   7        7.54       14.33      4.86 o 
  15  10   7        2.32        3.91      4.84 o 
  16  10   7        0.12        4.27      6.07 o 
 -16  11   7       10.16        7.62      6.06 o 
 -15  11   7       17.32       14.29      5.91 o 
 -14  11   7      125.33      105.22      8.56 o 
 -13  11   7        0.12       -0.94      4.30 o 
 -12  11   7        2.80        4.29      4.28 o 
 -11  11   7       87.85       93.60      6.57 o 
 -10  11   7        1.39       -2.09      2.41 o 
  -9  11   7        2.85        6.31      2.65 o 
  -8  11   7        0.83       -0.56      2.24 o 
  -7  11   7       17.42       19.97      3.12 o 
  -6  11   7      159.51      165.80      4.80 o 
  -5  11   7        0.04       -1.59      1.59 o 
  -4  11   7       22.40        6.01      1.76 o 
  -3  11   7       65.15       68.78      3.31 o 
  -2  11   7      590.17      569.14      7.33 o 
  -1  11   7      853.40      795.38      9.18 o 
   0  11   7       28.47       25.20      1.23 o 
   1  11   7       21.60       21.25      1.04 o 
   2  11   7      105.42       74.33      1.81 o 
   3  11   7      680.17      635.82      6.66 o 
   4  11   7       60.74       57.07      2.26 o 
   5  11   7      180.60      171.14      4.60 o 
   6  11   7       62.32       64.39      5.86 o 
   7  11   7        0.58        0.92      2.07 o 
   8  11   7       77.88       80.07      3.94 o 
   9  11   7       28.49       22.79      3.81 o 
  10  11   7      410.62      430.38     11.80 o 
  11  11   7      133.59      139.53      9.71 o 
  12  11   7       14.21       14.03      3.72 o 
  13  11   7        1.75       -2.24      3.97 o 
  14  11   7        0.46       -1.30      4.06 o 
  15  11   7       16.50        7.28      5.23 o 
  16  11   7       12.66        6.46      5.27 o 
 -16  12   7        7.66       11.71     12.98 o 
 -15  12   7       59.00       59.00     11.39 o 
 -14  12   7       51.95       45.24      7.05 o 
 -13  12   7        4.41        1.05      4.59 o 
 -12  12   7        0.24        2.32      3.61 o 
 -11  12   7        0.25        0.11      3.38 o 
 -10  12   7      197.88      187.68      8.87 o 
  -9  12   7        5.99        4.39      3.91 o 
  -8  12   7       69.05       59.58      4.74 o 
  -7  12   7       70.05       78.82      4.16 o 
  -6  12   7       36.93       37.07      3.19 o 
  -5  12   7       85.45       79.40      4.32 o 
  -4  12   7        0.86        1.05      1.90 o 
  -3  12   7      273.38      275.78      5.82 o 
  -2  12   7       62.82       43.18      2.28 o 
  -1  12   7      161.93      139.51      3.78 o 
   0  12   7        0.34        0.36      0.94 o 
   1  12   7        6.44        2.96      1.25 o 
   2  12   7       54.16       37.97      1.74 o 
   3  12   7      296.01      279.53      4.03 o 
   4  12   7      111.99      131.29      3.15 o 
   5  12   7      132.74      141.24      4.18 o 
   6  12   7      125.87      111.35      4.42 o 
   7  12   7      594.15      604.56      9.93 o 
   8  12   7       17.35        8.51      2.58 o 
   9  12   7       22.49       28.85      3.65 o 
  10  12   7        8.55       11.96      4.35 o 
  11  12   7       43.41       37.50      4.31 o 
  12  12   7       12.93        9.94      3.73 o 
  13  12   7       21.36       24.66      5.13 o 
  14  12   7        1.76        1.27      4.40 o 
  15  12   7       14.31       13.60      8.08 o 
 -16  13   7       20.56       19.04      9.26 o 
 -15  13   7       10.26        3.89      6.12 o 
 -14  13   7        2.98       11.85      5.92 o 
 -13  13   7        8.50       13.59      5.39 o 
 -12  13   7      115.33      118.03     14.06 o 
 -11  13   7        3.35       -0.28      3.32 o 
 -10  13   7       11.26        9.24      3.87 o 
  -9  13   7        9.03        7.59      4.04 o 
  -8  13   7      142.02      141.75      6.77 o 
  -7  13   7       51.69       52.65      6.15 o 
  -6  13   7      255.41      233.45      7.66 o 
  -5  13   7       95.42      100.51      5.07 o 
  -4  13   7       53.99       53.23      4.39 o 
  -3  13   7        2.50        2.87      2.40 o 
  -2  13   7      326.91      274.76      8.15 o 
  -1  13   7      161.34      162.53      4.60 o 
   0  13   7       16.20       10.23      1.28 o 
   1  13   7        0.63        1.08      0.88 o 
   2  13   7       13.84        8.87      1.37 o 
   3  13   7       19.09       15.90      1.55 o 
   4  13   7       10.00       13.79      1.71 o 
   5  13   7        2.52        3.56      2.13 o 
   6  13   7       29.84       30.35      3.06 o 
   7  13   7        0.07       -0.16      2.32 o 
   8  13   7       10.79        8.35      2.75 o 
   9  13   7      247.32      260.33      7.90 o 
  10  13   7      107.96      103.80      5.54 o 
  11  13   7        2.29        5.60      3.37 o 
  12  13   7       14.26        7.74      3.87 o 
  13  13   7        0.66        7.42      4.65 o 
  14  13   7        3.65       -3.07      4.24 o 
  15  13   7        3.97        8.82      4.85 o 
 -15  14   7       14.05       -4.79      6.09 o 
 -14  14   7       17.09       20.88      6.90 o 
 -13  14   7        6.29        6.78      5.58 o 
 -12  14   7       22.11       25.04      5.61 o 
 -11  14   7      204.16      200.97      8.99 o 
 -10  14   7      129.22      120.26      7.21 o 
  -9  14   7      185.22      193.51     15.08 o 
  -8  14   7        0.40       -3.16      3.16 o 
  -7  14   7       65.47       66.31      5.07 o 
  -6  14   7       46.09       50.71      4.46 o 
  -5  14   7        0.34       -2.45      2.45 o 
  -4  14   7        0.48       -1.49      2.47 o 
  -3  14   7       29.74       31.01      3.56 o 
  -2  14   7      183.71      149.39      6.04 o 
  -1  14   7        3.47        3.01      2.47 o 
   0  14   7       29.83       46.08      2.24 o 
   1  14   7        0.07        1.00      1.22 o 
   2  14   7      374.80      388.12      4.73 o 
   3  14   7       21.68       16.43      1.58 o 
   4  14   7        3.62        0.78      1.47 o 
   5  14   7       47.52       51.84      3.42 o 
   6  14   7      104.21      106.60      4.64 o 
   7  14   7        8.37        6.00      2.43 o 
   8  14   7      133.90      125.31      5.12 o 
   9  14   7      256.81      265.99      7.32 o 
  10  14   7       82.06       92.00      7.34 o 
  11  14   7       76.39       94.60      5.16 o 
  12  14   7        0.40        0.91      3.19 o 
  13  14   7       11.59        9.50      4.44 o 
  14  14   7        1.66       -1.32      4.26 o 
 -14  15   7       42.68       53.78      8.29 o 
 -13  15   7        4.17        2.95      5.58 o 
 -12  15   7       48.15       53.82      7.35 o 
 -11  15   7       11.46       12.92      5.25 o 
 -10  15   7        0.20       -4.15      4.15 o 
  -9  15   7       15.77       19.84      5.15 o 
  -8  15   7       21.64       16.47      5.25 o 
  -7  15   7      181.64      186.15      7.75 o 
  -6  15   7      138.59      141.43      6.73 o 
  -5  15   7       30.59       36.66      5.69 o 
  -4  15   7      228.85      230.32      7.78 o 
  -3  15   7      374.49      376.64      9.80 o 
  -2  15   7        0.97        0.89      2.82 o 
  -1  15   7       87.10       89.99      9.03 o 
   0  15   7      132.98      124.52      3.55 o 
   1  15   7      121.17      136.40      4.16 o 
   2  15   7       25.66       27.92      1.98 o 
   3  15   7       60.64       51.78      2.35 o 
   4  15   7       13.57        8.99      2.76 o 
   5  15   7      254.20      272.05      7.02 o 
   6  15   7      417.54      422.01     10.41 o 
   7  15   7      240.07      270.19      8.48 o 
   8  15   7       83.97       77.65      5.75 o 
   9  15   7        1.61        2.37      2.89 o 
  10  15   7       50.49       54.20      4.27 o 
  11  15   7      191.26      199.17      6.93 o 
  12  15   7       43.71       37.55      4.46 o 
  13  15   7        0.42       -4.00      4.00 o 
  14  15   7       20.16       21.65      5.44 o 
 -14  16   7       31.33       29.99      7.99 o 
 -13  16   7       73.05       66.85      8.74 o 
 -12  16   7      198.07      229.13     12.66 o 
 -11  16   7       26.07       35.06      9.11 o 
 -10  16   7       18.32       10.70      6.65 o 
  -9  16   7       12.33        9.67      6.18 o 
  -8  16   7      128.83      115.73      7.92 o 
  -7  16   7      234.37      216.11     13.35 o 
  -6  16   7       67.40       70.74      5.41 o 
  -5  16   7       59.48       61.15      6.14 o 
  -4  16   7       16.28        9.38      3.52 o 
  -3  16   7       20.08       19.53      3.66 o 
  -2  16   7       73.27       75.35      5.06 o 
  -1  16   7      115.76      119.33      5.83 o 
   0  16   7      103.92      104.17      5.47 o 
   1  16   7       10.46       10.35      2.12 o 
   2  16   7        1.10        2.41      1.30 o 
   3  16   7        3.68        2.17      1.55 o 
   4  16   7      159.31      157.54      4.11 o 
   5  16   7      127.09      123.54      4.63 o 
   6  16   7       18.13       15.65      2.80 o 
   7  16   7        9.27        8.32      3.12 o 
   8  16   7        5.12        7.72      4.16 o 
   9  16   7       10.65       11.44      3.25 o 
  10  16   7        9.76       10.82      3.45 o 
  11  16   7        1.97        3.23      3.45 o 
  12  16   7       16.66        5.88      5.11 o 
  13  16   7        0.72       -0.83      4.25 o 
 -13  17   7        2.84       -0.05      6.03 o 
 -12  17   7        0.87       -3.24      6.59 o 
 -11  17   7       13.24       14.37      9.08 o 
 -10  17   7       37.79       39.70      9.04 o 
  -9  17   7      115.52      132.82     12.26 o 
  -8  17   7       30.30       20.48      4.76 o 
  -7  17   7       74.60       80.19      6.08 o 
  -6  17   7        5.92        3.14      3.69 o 
  -5  17   7      203.01      194.69      8.01 o 
  -4  17   7        3.68        4.46      3.53 o 
  -3  17   7       16.89       22.08      4.15 o 
  -2  17   7        9.59       11.23      4.25 o 
  -1  17   7       11.57        5.26      3.91 o 
   0  17   7        1.05        3.70      3.76 o 
   1  17   7       11.84        9.70      4.05 o 
   2  17   7       27.10       21.00      4.59 o 
   3  17   7       17.72       17.84      1.81 o 
   4  17   7       65.81       73.48      3.11 o 
   5  17   7       68.44       72.15      3.39 o 
   6  17   7      113.28      106.27      5.27 o 
   7  17   7       72.03       81.94      6.35 o 
   8  17   7      150.27      158.80      9.09 o 
   9  17   7       59.95       58.24      4.75 o 
  10  17   7        0.24       -3.21      3.21 o 
  11  17   7       17.11       16.19      4.03 o 
  12  17   7        7.97        8.14      5.78 o 
 -12  18   7        0.02        4.11      6.92 o 
 -11  18   7        0.13       -1.46     10.38 o 
 -10  18   7      178.47      166.90     14.61 o 
  -9  18   7       14.84        7.23      7.38 o 
  -8  18   7       17.60       20.50      9.33 o 
  -7  18   7        3.75        1.88      3.97 o 
  -6  18   7       19.83       22.41      4.59 o 
  -5  18   7       39.13       36.94      5.87 o 
  -4  18   7        1.82       -4.97      5.39 o 
  -3  18   7      131.95      138.64      8.30 o 
  -2  18   7       84.76       85.68      7.30 o 
  -1  18   7       35.45       48.28      5.78 o 
   0  18   7        1.06        1.91      3.79 o 
   1  18   7        2.31        4.15      7.34 o 
   2  18   7        0.40       -3.42      3.42 o 
   3  18   7       66.78       68.09      5.50 o 
   4  18   7        0.12        1.15      1.78 o 
   5  18   7        1.50       -1.73      1.73 o 
   6  18   7       36.95       36.85      3.66 o 
   7  18   7       25.91       32.76      3.82 o 
   8  18   7        0.02       -2.97      2.97 o 
   9  18   7       55.41       54.05      4.94 o 
  10  18   7        3.13        3.81      3.93 o 
  11  18   7       16.91       13.65      4.25 o 
 -11  19   7       58.69       74.27     20.97 o 
 -10  19   7       22.48       19.09     10.27 o 
  -9  19   7        0.11       -5.50      8.24 o 
  -8  19   7       74.64       91.47     11.57 o 
  -7  19   7        0.91        1.80      4.94 o 
  -6  19   7       74.29       80.45      7.54 o 
  -5  19   7       16.81       19.78      5.34 o 
  -4  19   7      113.70      118.12     11.14 o 
  -3  19   7        1.70       -3.63      3.63 o 
  -2  19   7        4.91        1.55      4.09 o 
  -1  19   7       32.84       31.99      5.54 o 
   0  19   7      122.95      124.41      8.20 o 
   1  19   7      194.66      204.72     10.02 o 
   2  19   7       33.92       48.16      6.21 o 
   3  19   7        1.40       -2.95      3.37 o 
   4  19   7        0.11       -1.88      3.60 o 
   5  19   7        1.04       -0.47      2.43 o 
   6  19   7       10.23        7.90      2.12 o 
   7  19   7        5.33        3.26      3.09 o 
   8  19   7        2.65        0.77      3.58 o 
   9  19   7        9.08        8.43      4.08 o 
  10  19   7        2.11        4.07      4.09 o 
  11  19   7        7.94        5.57      4.22 o 
 -10  20   7        0.33        8.61      9.98 o 
  -9  20   7       42.41       38.90     10.77 o 
  -8  20   7       27.30       28.13     10.20 o 
  -7  20   7        9.81       22.49      8.82 o 
  -6  20   7       30.94       37.49     10.02 o 
  -5  20   7        0.01       -4.31      4.31 o 
  -4  20   7       12.50        4.03      4.51 o 
  -3  20   7       91.71      108.29     29.18 o 
  -2  20   7       88.65       95.15      7.76 o 
  -1  20   7      450.34      480.37     22.13 o 
   0  20   7      251.64      305.82     12.42 o 
   1  20   7       37.60       39.21      5.46 o 
   2  20   7        4.90        7.29      3.95 o 
   3  20   7       14.40       15.35      4.39 o 
   4  20   7       10.88       10.60      4.17 o 
   5  20   7        4.89        4.10      4.17 o 
   6  20   7        0.11        1.65      6.56 o 
   7  20   7       20.74       20.28      2.52 o 
   8  20   7        0.39        3.06      3.55 o 
   9  20   7        8.24        3.13      3.72 o 
  10  20   7        0.61       -0.35      5.28 o 
  -9  21   7        7.84        8.82     10.27 o 
  -8  21   7       22.86       36.66     10.92 o 
  -7  21   7       46.71       53.94     11.57 o 
  -6  21   7      160.91      172.93     10.96 o 
  -5  21   7       36.53       40.82      6.95 o 
  -4  21   7       51.01       41.56      6.82 o 
  -3  21   7       30.07       26.19      6.14 o 
  -2  21   7      181.88      167.84     10.23 o 
  -1  21   7       82.47       74.31      7.53 o 
   0  21   7        8.58       13.74      5.31 o 
   1  21   7       11.53       19.09      4.70 o 
   2  21   7       40.34       38.79      5.47 o 
   3  21   7       57.68       48.09      6.15 o 
   4  21   7       19.29       10.88      5.05 o 
   5  21   7       28.80       34.84      5.55 o 
   6  21   7       12.95        9.06      4.99 o 
   7  21   7       19.23       16.73      5.43 o 
   8  21   7       65.39       74.94      7.19 o 
  -8  22   7       19.70       18.15     11.14 o 
  -7  22   7       26.44       24.59     10.63 o 
  -6  22   7        0.52       -0.07      8.97 o 
  -5  22   7        0.00       -3.17      5.65 o 
  -4  22   7        2.19        3.93      5.44 o 
  -3  22   7       12.78        7.56      5.80 o 
  -2  22   7        5.84        9.15      8.57 o 
  -1  22   7       40.74       43.47      7.05 o 
   0  22   7       14.18       10.03      4.84 o 
   1  22   7      326.87      332.87     21.45 o 
   2  22   7       66.01       70.42      6.59 o 
   3  22   7       18.43       11.78      5.09 o 
   4  22   7       22.53       11.07      8.51 o 
   5  22   7        8.77        9.87      6.19 o 
   6  22   7        1.53        0.13      4.77 o 
   7  22   7       11.24       16.25      5.63 o 
  -6  23   7       11.27       10.77     10.41 o 
  -5  23   7       14.45       15.04     10.41 o 
  -4  23   7       96.31      104.62      9.73 o 
  -3  23   7       56.01       72.45     21.04 o 
  -2  23   7       12.55        0.20      5.75 o 
  -1  23   7        7.85        4.39      5.04 o 
   0  23   7        4.59        7.68      4.99 o 
   1  23   7        0.01       -2.82      4.59 o 
   2  23   7       26.14       37.70      6.06 o 
   3  23   7        1.15        3.71      4.98 o 
   4  23   7       30.14       37.42      6.09 o 
   5  23   7        9.73       19.70      5.65 o 
  -3  24   7        2.73        4.33      5.22 o 
  -2  24   7        2.25        0.22      5.21 o 
  -1  24   7        0.93        2.47      5.09 o 
   0  24   7        1.90       -4.85      4.85 o 
   1  24   7        1.37        2.78      5.14 o 
   2  24   7        5.84       -1.52      4.78 o 
 -18   0   8        0.03        2.09      5.51 o 
 -17   0   8      236.31      267.94     11.61 o 
 -16   0   8      290.31      280.73     10.96 o 
 -15   0   8      181.33      178.70      6.73 o 
 -14   0   8      518.23      556.35     14.37 o 
 -13   0   8      151.81      179.21      5.65 o 
 -12   0   8       10.64        9.14      2.04 o 
 -11   0   8      100.08      100.62      3.52 o 
 -10   0   8       88.20       97.24      2.69 o 
  -9   0   8       35.14       24.31      1.50 o 
  -8   0   8      366.09      250.67      3.76 o 
  -7   0   8        6.19        4.67      0.84 o 
  -6   0   8      271.11      215.14      3.51 o 
  -5   0   8        9.44       12.41      0.88 o 
  -4   0   8     3460.83     3461.18     39.20 o 
  -3   0   8     1501.64     1370.53     33.99 o 
  -2   0   8       67.02       48.39      2.64 o 
  -1   0   8     1986.18     1999.27     33.81 o 
   0   0   8     3175.06     3424.38     30.58 o 
   1   0   8        9.24       18.17      1.12 o 
   2   0   8       12.98        0.29      0.77 o 
   3   0   8     3690.34     3915.81     33.88 o 
   4   0   8      234.58      250.11      4.24 o 
   5   0   8        0.17       -0.93      1.05 o 
   6   0   8        6.15        2.44      1.21 o 
   7   0   8       69.24       56.37      3.58 o 
   8   0   8      326.13      281.28      7.64 o 
   9   0   8      372.60      331.67      8.64 o 
  10   0   8       12.76       12.56      3.11 o 
  11   0   8      474.06      443.95     13.69 o 
  12   0   8        3.11        3.69      7.09 o 
  13   0   8       36.71       45.34      9.76 o 
  14   0   8       29.21       28.78      9.40 o 
  15   0   8        9.55       -3.47      7.88 o 
  16   0   8        6.58        4.92      8.82 o 
  17   0   8        4.51        1.59      9.26 o 
 -18   1   8       58.97       56.24      5.24 o 
 -17   1   8       84.26       85.30      6.26 o 
 -16   1   8       69.44       71.95      3.96 o 
 -15   1   8      240.16      231.76      5.65 o 
 -14   1   8        7.59        5.07      1.75 o 
 -13   1   8       77.99       78.95      2.85 o 
 -12   1   8       61.44       56.50      2.14 o 
 -11   1   8      294.26      297.98      3.88 o 
 -10   1   8      482.97      503.23      5.29 o 
  -9   1   8      877.50      889.02      6.61 o 
  -8   1   8      497.20      491.94      4.09 o 
  -7   1   8     1494.81     1632.73     10.38 o 
  -6   1   8      110.53      101.72      1.42 o 
  -5   1   8     1205.72     1368.53      9.84 o 
  -4   1   8       37.36       45.49      1.18 o 
  -3   1   8        0.00        1.50      0.51 o 
  -2   1   8     1526.11     1642.13     13.53 o 
  -1   1   8     3798.86     4190.39     30.51 o 
   0   1   8     3563.18     3873.97     27.34 o 
   1   1   8     2961.74     3126.59     18.60 o 
   2   1   8     1027.09      953.22      7.39 o 
   3   1   8      411.40      442.83      4.17 o 
   4   1   8     1069.65      984.06      7.93 o 
   5   1   8      965.30      930.26      7.36 o 
   6   1   8     1719.89     1610.79     12.95 o 
   7   1   8     1208.57     1159.54     13.28 o 
   8   1   8     1716.19     1675.76     17.59 o 
   9   1   8       74.19       75.66      3.17 o 
  10   1   8       35.15       41.81      2.75 o 
  11   1   8      312.46      322.54      7.25 o 
  12   1   8      254.04      247.18      8.97 o 
  13   1   8       70.18       56.48     14.39 o 
  14   1   8       84.42       93.18     10.45 o 
  15   1   8       42.34       36.43      7.26 o 
  16   1   8        0.33        3.10      6.07 o 
  17   1   8        5.16       10.19      7.13 o 
 -18   2   8       15.95       16.42      4.21 o 
 -17   2   8       36.64       32.84      3.75 o 
 -16   2   8       32.45       32.35      3.23 o 
 -15   2   8       99.86      108.01      4.09 o 
 -14   2   8        1.36        1.35      2.01 o 
 -13   2   8       49.25       54.60      2.54 o 
 -12   2   8       49.53       51.07      1.96 o 
 -11   2   8        2.56        0.51      1.03 o 
 -10   2   8        3.25        2.97      0.88 o 
  -9   2   8       72.47       63.14      1.50 o 
  -8   2   8        0.22        0.47      0.60 o 
  -7   2   8       67.73       68.21      1.28 o 
  -6   2   8      318.86      280.58      2.84 o 
  -5   2   8      116.82      108.80      2.00 o 
  -4   2   8      217.91      203.22      2.96 o 
  -3   2   8      351.71      335.03      3.75 o 
  -2   2   8     2308.96     2471.19     19.96 o 
  -1   2   8      146.49      153.03      2.20 o 
   0   2   8      408.49      430.38      4.06 o 
   1   2   8       83.12      113.62      1.89 o 
   2   2   8      115.75      133.58      1.71 o 
   3   2   8      150.79      159.16      2.28 o 
   4   2   8      525.01      573.98      5.19 o 
   5   2   8      306.00      350.16      3.78 o 
   6   2   8       78.93       81.51      1.94 o 
   7   2   8      141.50      122.66      3.68 o 
   8   2   8      156.09      146.77      3.75 o 
   9   2   8      180.70      167.50      4.48 o 
  10   2   8       94.47       96.54      4.63 o 
  11   2   8      110.53      102.92      5.77 o 
  12   2   8        7.43        6.24      4.27 o 
  13   2   8       13.67        6.46      3.69 o 
  14   2   8        8.10        7.88      5.78 o 
  15   2   8        4.47       10.17      6.07 o 
  16   2   8       16.85       15.84      7.70 o 
  17   2   8        6.45        8.93      8.32 o 
 -18   3   8        6.88        4.16      5.33 o 
 -17   3   8        9.56        8.99      2.03 o 
 -16   3   8        1.12       -1.21      2.17 o 
 -15   3   8        4.23        4.98      2.15 o 
 -14   3   8      144.57      152.19      3.93 o 
 -13   3   8      343.89      341.98      6.34 o 
 -12   3   8      277.47      274.55      4.35 o 
 -11   3   8        0.94        1.35      1.20 o 
 -10   3   8        1.03        1.05      0.81 o 
  -9   3   8       49.90       36.36      1.26 o 
  -8   3   8        1.74        0.38      0.60 o 
  -7   3   8      431.27      498.53      4.52 o 
  -6   3   8      104.83      109.61      2.52 o 
  -5   3   8      533.76      569.64      5.72 o 
  -4   3   8      372.82      420.90      4.96 o 
  -3   3   8      441.03      454.90      4.82 o 
  -2   3   8      916.80      962.03      9.38 o 
  -1   3   8     1857.20     1999.27     17.65 o 
   0   3   8       93.43      136.33      2.26 o 
   1   3   8      213.92      290.76      3.52 o 
   2   3   8       47.11       74.41      1.52 o 
   3   3   8        7.61       12.24      0.83 o 
   4   3   8       31.23       18.34      1.22 o 
   5   3   8       96.25       98.14      2.21 o 
   6   3   8      169.95      166.57      2.92 o 
   7   3   8       35.11       30.97      2.05 o 
   8   3   8       99.27       87.96      3.31 o 
   9   3   8      179.83      174.04      5.04 o 
  10   3   8      199.46      196.80      5.43 o 
  11   3   8      403.91      402.00      9.38 o 
  12   3   8        2.51        0.92      2.93 o 
  13   3   8      133.32      128.97      7.24 o 
  14   3   8        0.94       -1.28      5.40 o 
  15   3   8        9.01       12.84      6.65 o 
  16   3   8        8.18       12.87      6.72 o 
  17   3   8        0.29        1.02      6.45 o 
 -18   4   8       75.31       79.83      6.50 o 
 -17   4   8        7.34        7.24      3.58 o 
 -16   4   8       53.09       48.61      2.97 o 
 -15   4   8       88.18       91.58      3.09 o 
 -14   4   8        5.52        5.00      1.60 o 
 -13   4   8       98.20      100.87      3.66 o 
 -12   4   8       71.03       63.69      2.27 o 
 -11   4   8       66.47       71.02      2.00 o 
 -10   4   8        6.08        5.72      0.90 o 
  -9   4   8       83.81       76.31      2.06 o 
  -8   4   8      481.70      425.54      5.12 o 
  -7   4   8      838.37      791.03      7.26 o 
  -6   4   8      835.70      833.22      8.09 o 
  -5   4   8       99.45       78.93      1.89 o 
  -4   4   8        6.18       11.58      1.07 o 
  -3   4   8      161.22      155.43      2.79 o 
  -2   4   8        1.44        0.70      0.83 o 
  -1   4   8       18.12       22.05      1.22 o 
   0   4   8        4.77       11.15      0.90 o 
   1   4   8      105.38       81.12      1.65 o 
   2   4   8      128.52      141.82      1.80 o 
   3   4   8      118.04      117.82      1.88 o 
   4   4   8       73.07       84.65      1.90 o 
   5   4   8     1022.45     1006.56      8.57 o 
   6   4   8      570.54      571.00      6.49 o 
   7   4   8        3.58        0.26      1.34 o 
   8   4   8      157.47      175.36      4.95 o 
   9   4   8      113.55       92.32      4.18 o 
  10   4   8       98.57       97.22      5.52 o 
  11   4   8        6.19        7.88      3.66 o 
  12   4   8      111.32      106.87      6.28 o 
  13   4   8       60.89       66.06      6.07 o 
  14   4   8       56.52       56.35      5.99 o 
  15   4   8        3.43       14.07      8.35 o 
  16   4   8       12.60        8.58      7.63 o 
  17   4   8        0.53        1.90      6.17 o 
 -18   5   8        0.01       -6.07      6.07 o 
 -17   5   8        0.54       -0.20      3.61 o 
 -16   5   8       11.34        3.60      3.34 o 
 -15   5   8       56.29       60.17      4.16 o 
 -14   5   8        9.39        6.52      2.48 o 
 -13   5   8      239.72      244.03      5.65 o 
 -12   5   8      134.30      133.09      3.28 o 
 -11   5   8      350.99      332.91      4.51 o 
 -10   5   8       32.89       31.01      1.72 o 
  -9   5   8       64.87       64.91      2.35 o 
  -8   5   8        3.20        3.99      1.23 o 
  -7   5   8      198.80      188.75      3.20 o 
  -6   5   8      122.79      119.47      2.52 o 
  -5   5   8      181.85      196.10      3.10 o 
  -4   5   8       37.94       32.68      1.51 o 
  -3   5   8       67.32       87.39      2.18 o 
  -2   5   8        1.70        4.18      1.05 o 
  -1   5   8       10.17       34.29      1.62 o 
   0   5   8      437.93      451.82      5.51 o 
   1   5   8      327.79      332.81      3.87 o 
   2   5   8     1691.67     1717.81     11.86 o 
   3   5   8     1860.64     1790.89     12.73 o 
   4   5   8      903.14      901.24      7.69 o 
   5   5   8      529.37      548.74      5.58 o 
   6   5   8      262.79      244.06      3.98 o 
   7   5   8       25.05       18.29      1.82 o 
   8   5   8        1.38       -0.18      2.30 o 
   9   5   8      249.68      246.70      7.96 o 
  10   5   8       36.82       41.93      8.59 o 
  11   5   8       41.31       39.76      4.52 o 
  12   5   8       59.17       67.93      5.74 o 
  13   5   8      453.82      483.59     11.54 o 
  14   5   8       39.50       47.33      5.77 o 
  15   5   8        1.50       -5.11      6.25 o 
  16   5   8       11.07        8.99      6.17 o 
  17   5   8      142.69      142.30     11.28 o 
 -18   6   8        1.35       -5.17      6.57 o 
 -17   6   8       48.33       53.46      5.98 o 
 -16   6   8       74.45       73.26      5.54 o 
 -15   6   8      104.39      100.68      5.57 o 
 -14   6   8       93.86       92.85      4.73 o 
 -13   6   8      115.44      123.61      4.95 o 
 -12   6   8       13.64       15.20      1.97 o 
 -11   6   8       83.61       86.42      3.43 o 
 -10   6   8      184.97      193.19      3.61 o 
  -9   6   8        4.27        4.93      1.11 o 
  -8   6   8       10.77       13.39      1.63 o 
  -7   6   8      251.67      226.77      4.45 o 
  -6   6   8     1273.30     1226.70     11.30 o 
  -5   6   8      553.61      525.64      5.72 o 
  -4   6   8     1565.27     1630.44     15.43 o 
  -3   6   8       32.01       44.79      2.06 o 
  -2   6   8      135.76      139.87      2.93 o 
  -1   6   8       93.83      117.50      2.93 o 
   0   6   8      212.46      240.66      4.07 o 
   1   6   8      315.02      304.56      3.82 o 
   2   6   8      491.50      508.48      4.79 o 
   3   6   8      452.73      423.72      4.17 o 
   4   6   8      705.38      696.84      6.42 o 
   5   6   8      632.53      622.87      7.46 o 
   6   6   8      245.49      264.78      5.04 o 
   7   6   8     1122.79     1137.31     13.70 o 
   8   6   8      202.95      196.15      5.05 o 
   9   6   8       42.52       44.14      4.11 o 
  10   6   8      244.55      243.20      8.27 o 
  11   6   8        4.37        3.39      3.94 o 
  12   6   8       27.12       25.07      4.63 o 
  13   6   8       60.83       67.74      6.09 o 
  14   6   8       56.12       53.25      5.96 o 
  15   6   8        7.61        4.18      5.97 o 
  16   6   8       76.80       63.90      8.73 o 
  17   6   8        3.36       -0.94      7.01 o 
 -18   7   8        9.29        1.18      4.74 o 
 -17   7   8       14.90       15.06      9.00 o 
 -16   7   8        2.97       -2.14      5.00 o 
 -15   7   8       30.19       35.97      4.24 o 
 -14   7   8      126.38      134.35      5.50 o 
 -13   7   8      143.04      153.45      7.45 o 
 -12   7   8       76.00       77.15      3.81 o 
 -11   7   8      571.71      591.09      8.15 o 
 -10   7   8      264.52      255.09      4.59 o 
  -9   7   8      944.01      958.49     11.19 o 
  -8   7   8      269.72      263.03      4.84 o 
  -7   7   8        0.14       -0.20      1.41 o 
  -6   7   8        6.30        2.34      1.27 o 
  -5   7   8        1.31       -0.74      1.01 o 
  -4   7   8      176.13      165.45      3.05 o 
  -3   7   8        9.46       20.64      1.88 o 
  -2   7   8      209.86      206.03      3.79 o 
  -1   7   8      205.42      258.70      4.25 o 
   0   7   8       67.90       49.49      1.79 o 
   1   7   8     1342.95     1215.97     11.74 o 
   2   7   8     1365.59     1374.52     10.70 o 
   3   7   8     1654.94     1594.23     11.64 o 
   4   7   8     1008.03      943.65      8.02 o 
   5   7   8      516.43      460.41      5.23 o 
   6   7   8      339.82      347.01      5.29 o 
   7   7   8       34.39       22.52      2.24 o 
   8   7   8       59.20       46.60      3.92 o 
   9   7   8       55.36       48.73      4.25 o 
  10   7   8        2.64        2.58      3.18 o 
  11   7   8       41.17       36.63      4.63 o 
  12   7   8       26.30       21.30      4.47 o 
  13   7   8        0.07       -3.57      4.03 o 
  14   7   8        0.45       -2.36      4.05 o 
  15   7   8      284.25      311.78     14.31 o 
  16   7   8      170.55      161.41     11.53 o 
  17   7   8       23.61       18.94      7.07 o 
 -17   8   8        6.52        8.78      5.03 o 
 -16   8   8       29.41       35.98      5.48 o 
 -15   8   8        0.79        0.53      3.63 o 
 -14   8   8        7.57        5.22      2.93 o 
 -13   8   8       73.41       86.92      4.92 o 
 -12   8   8      587.73      584.84     12.95 o 
 -11   8   8       37.34       35.65      2.98 o 
 -10   8   8       13.67       12.23      2.19 o 
  -9   8   8        3.37        1.36      1.64 o 
  -8   8   8        3.26        1.42      1.63 o 
  -7   8   8       15.45        4.42      1.65 o 
  -6   8   8        9.28        1.33      1.34 o 
  -5   8   8       86.09       94.19      2.68 o 
  -4   8   8       70.16       82.11      2.31 o 
  -3   8   8       36.28       55.48      1.95 o 
  -2   8   8      337.52      357.54      5.84 o 
  -1   8   8      271.10      283.63      4.70 o 
   0   8   8      658.25      614.17      8.22 o 
   1   8   8      397.39      430.62      5.35 o 
   2   8   8      773.20      758.42      7.00 o 
   3   8   8        3.91        5.64      0.89 o 
   4   8   8       25.58       21.38      1.34 o 
   5   8   8       44.98       28.63      1.54 o 
   6   8   8       95.93      101.11      2.86 o 
   7   8   8       53.91       48.45      3.87 o 
   8   8   8      115.21       96.63      8.50 o 
   9   8   8       36.51       39.35      5.20 o 
  10   8   8      206.66      208.53      8.08 o 
  11   8   8       37.46       42.02      4.93 o 
  12   8   8       79.70       79.25      6.28 o 
  13   8   8      137.89      159.47      7.87 o 
  14   8   8       88.02       83.72      6.91 o 
  15   8   8        6.15        5.62      4.26 o 
  16   8   8        4.42       -2.91      5.78 o 
 -17   9   8        5.25        7.94      4.75 o 
 -16   9   8       42.20       32.64      5.61 o 
 -15   9   8        2.57        4.31      7.37 o 
 -14   9   8       10.66       11.52      4.07 o 
 -13   9   8       33.50       29.63      3.51 o 
 -12   9   8        1.93       -1.84      3.27 o 
 -11   9   8      230.26      232.82      6.41 o 
 -10   9   8       68.43       70.13      3.49 o 
  -9   9   8       12.26       12.83      2.06 o 
  -8   9   8      153.41      151.75      4.34 o 
  -7   9   8       15.03       16.09      2.91 o 
  -6   9   8        1.35        2.32      1.51 o 
  -5   9   8      870.94      804.97      9.29 o 
  -4   9   8      328.28      273.29      4.56 o 
  -3   9   8       59.94       65.32      2.24 o 
  -2   9   8       56.53       49.25      1.86 o 
  -1   9   8       53.27       67.27      2.85 o 
   0   9   8       19.36       22.98      1.63 o 
   1   9   8       82.17       72.07      2.20 o 
   2   9   8       63.44       95.23      2.28 o 
   3   9   8     1447.11     1345.95     10.60 o 
   4   9   8       63.63       67.44      2.04 o 
   5   9   8       44.77       64.44      2.16 o 
   6   9   8      119.94      107.71      3.69 o 
   7   9   8       65.58       71.32      4.48 o 
   8   9   8      135.42      131.22      9.50 o 
   9   9   8        7.38        7.34      3.20 o 
  10   9   8       19.82       24.20      4.26 o 
  11   9   8       13.65       18.59      4.39 o 
  12   9   8       44.39       43.10      4.56 o 
  13   9   8        0.23        0.76      4.03 o 
  14   9   8       44.21       44.85      7.74 o 
  15   9   8        5.14        5.08      5.29 o 
  16   9   8        0.08       -2.17      3.96 o 
 -17  10   8       45.41       40.78      6.33 o 
 -16  10   8        9.71        8.57      5.02 o 
 -15  10   8       34.15       23.91      5.19 o 
 -14  10   8        1.73       -3.20      3.20 o 
 -13  10   8        0.71        2.90      3.08 o 
 -12  10   8        0.22        2.10      2.76 o 
 -11  10   8        0.60        1.67      2.54 o 
 -10  10   8      357.23      345.49     11.85 o 
  -9  10   8        1.64        2.27      2.17 o 
  -8  10   8       25.51       32.23      3.05 o 
  -7  10   8        9.47        9.50      1.98 o 
  -6  10   8      478.73      466.29      7.29 o 
  -5  10   8     1561.58     1466.42     14.95 o 
  -4  10   8      438.55      346.17      6.27 o 
  -3  10   8      201.86      187.90      4.38 o 
  -2  10   8      419.02      465.12      6.31 o 
  -1  10   8        0.07       -0.97      1.22 o 
   0  10   8       87.17       81.19      3.08 o 
   1  10   8      173.90      166.14      3.57 o 
   2  10   8      186.66      153.44      3.28 o 
   3  10   8       16.51        7.16      1.02 o 
   4  10   8      198.77      228.55      3.71 o 
   5  10   8       36.43       43.25      2.38 o 
   6  10   8       22.80       27.91      2.55 o 
   7  10   8      171.40      165.32      6.28 o 
   8  10   8        1.58       -0.87      2.79 o 
   9  10   8      166.77      181.32     14.33 o 
  10  10   8       56.22       66.18      9.84 o 
  11  10   8      347.97      377.50      9.77 o 
  12  10   8       71.98       81.07      5.49 o 
  13  10   8        1.37       -0.78      3.46 o 
  14  10   8       24.16       29.42      5.52 o 
  15  10   8       15.59        7.39      5.15 o 
  16  10   8        0.65       -0.34      4.43 o 
 -16  11   8        9.20       13.12      5.24 o 
 -15  11   8        9.03       12.08      4.80 o 
 -14  11   8       59.64       55.67      6.80 o 
 -13  11   8       23.54       30.15      4.73 o 
 -12  11   8       23.58       17.53      3.72 o 
 -11  11   8       74.00       77.84      4.81 o 
 -10  11   8       30.60       25.77      3.14 o 
  -9  11   8       12.24       17.21      3.52 o 
  -8  11   8        6.32        5.69      2.29 o 
  -7  11   8      384.43      371.33      7.28 o 
  -6  11   8       36.01       33.99      2.47 o 
  -5  11   8        4.80        4.54      1.74 o 
  -4  11   8        2.63       -1.18      1.40 o 
  -3  11   8       54.87       36.58      2.44 o 
  -2  11   8        4.53        8.18      1.57 o 
  -1  11   8      146.03      155.28      3.67 o 
   0  11   8      282.11      280.25      4.82 o 
   1  11   8       49.58       52.92      1.88 o 
   2  11   8      150.99      137.12      3.22 o 
   3  11   8      198.11      176.34      3.08 o 
   4  11   8      682.92      667.12      8.32 o 
   5  11   8      226.42      210.21      4.66 o 
   6  11   8       42.87       36.40      3.38 o 
   7  11   8        1.31        2.45      2.71 o 
   8  11   8        0.71        1.71      3.35 o 
   9  11   8       36.18       35.87      3.86 o 
  10  11   8      108.84      117.05      5.70 o 
  11  11   8        5.63        5.90      3.36 o 
  12  11   8        6.07        2.50      3.38 o 
  13  11   8       87.41       96.87     13.07 o 
  14  11   8       12.15       11.49      5.03 o 
  15  11   8       10.09        1.67      5.15 o 
 -16  12   8        0.10       14.26      6.33 o 
 -15  12   8        4.39        4.41      5.42 o 
 -14  12   8       50.42       42.56     10.77 o 
 -13  12   8       10.40        3.51      7.20 o 
 -12  12   8        2.68        1.81      3.64 o 
 -11  12   8      122.19      124.71      7.49 o 
 -10  12   8        4.37        5.82      3.46 o 
  -9  12   8       48.70       53.76      4.92 o 
  -8  12   8      550.02      579.39     11.21 o 
  -7  12   8      285.08      280.71      7.21 o 
  -6  12   8       57.72       56.74      3.56 o 
  -5  12   8      186.07      179.89      9.80 o 
  -4  12   8      332.14      326.36     10.28 o 
  -3  12   8     1765.89     1653.20     18.11 o 
  -2  12   8     1162.26     1010.08     12.35 o 
  -1  12   8       80.96       93.32      3.33 o 
   0  12   8      364.36      394.94      7.04 o 
   1  12   8       89.17       72.67      2.66 o 
   2  12   8       72.23       78.01      2.42 o 
   3  12   8      162.99      155.53      2.91 o 
   4  12   8      100.94      101.02      2.74 o 
   5  12   8      193.96      206.66      4.32 o 
   6  12   8       28.25       35.72      3.47 o 
   7  12   8      243.96      245.91      7.75 o 
   8  12   8      706.35      733.41     15.43 o 
   9  12   8      962.56      997.73     22.65 o 
  10  12   8      298.38      335.67      9.09 o 
  11  12   8      268.60      273.15      9.95 o 
  12  12   8        4.13        9.33      3.71 o 
  13  12   8       20.09       20.01      5.14 o 
  14  12   8        6.67       -3.74      4.48 o 
  15  12   8       15.77       18.09      5.65 o 
 -15  13   8       35.29       21.72      6.94 o 
 -14  13   8       28.82       31.52      6.69 o 
 -13  13   8       37.32       49.49      7.03 o 
 -12  13   8      200.44      192.02     10.38 o 
 -11  13   8       54.11       63.77      5.66 o 
 -10  13   8       12.19       13.78      3.89 o 
  -9  13   8       85.39       87.08      8.20 o 
  -8  13   8       72.96       80.08      5.39 o 
  -7  13   8       57.35       59.84      7.15 o 
  -6  13   8       13.56       13.60      3.21 o 
  -5  13   8       91.54       93.07      4.91 o 
  -4  13   8       16.83       12.66      2.91 o 
  -3  13   8       62.89       68.36      4.16 o 
  -2  13   8       39.48       42.59      4.09 o 
  -1  13   8      247.14      244.80      6.32 o 
   0  13   8       81.83       89.20      4.03 o 
   1  13   8      478.41      473.34      7.48 o 
   2  13   8      449.35      431.84      6.09 o 
   3  13   8        0.17       -0.98      0.98 o 
   4  13   8        6.64        5.22      1.33 o 
   5  13   8      146.13      142.64      4.74 o 
   6  13   8       12.30       14.10      3.03 o 
   7  13   8        0.01       -1.24      2.77 o 
   8  13   8       32.22       35.22      4.17 o 
   9  13   8        6.00        9.21      3.30 o 
  10  13   8       15.62       18.43      3.71 o 
  11  13   8        0.51       -2.12      3.14 o 
  12  13   8       26.26       27.35      4.38 o 
  13  13   8        2.36       -4.09      4.32 o 
  14  13   8       26.06       25.70      5.78 o 
 -15  14   8       15.92       21.16      8.35 o 
 -14  14   8        5.59        0.28      5.64 o 
 -13  14   8        4.92       10.11      6.87 o 
 -12  14   8       13.63       14.68      5.27 o 
 -11  14   8        0.30       -1.99      6.62 o 
 -10  14   8       36.96       31.96      4.64 o 
  -9  14   8       15.31       19.88      4.31 o 
  -8  14   8       83.31       81.90      5.63 o 
  -7  14   8       36.82       44.95      4.53 o 
  -6  14   8       75.58       88.79      5.16 o 
  -5  14   8      264.81      245.11      7.91 o 
  -4  14   8      246.55      246.36      8.51 o 
  -3  14   8       93.93       88.16      4.81 o 
  -2  14   8       73.12       72.28      4.43 o 
  -1  14   8        7.26        3.28      2.34 o 
   0  14   8       69.88       65.67      3.79 o 
   1  14   8       15.27       15.46      2.36 o 
   2  14   8       12.45       14.56      1.78 o 
   3  14   8       14.15       13.79      1.60 o 
   4  14   8       65.03       70.94      2.76 o 
   5  14   8       55.55       51.03      4.26 o 
   6  14   8      452.00      438.79     10.15 o 
   7  14   8       18.89        8.80      3.21 o 
   8  14   8       16.54       19.74      6.73 o 
   9  14   8      144.11      155.09      6.38 o 
  10  14   8      100.41      110.04      5.78 o 
  11  14   8      117.74      112.12      6.09 o 
  12  14   8        0.09       -3.06      3.48 o 
  13  14   8       11.60        8.32      4.80 o 
  14  14   8       17.29       16.26      5.43 o 
 -14  15   8       28.98       34.06      7.49 o 
 -13  15   8        7.25       -1.02     12.76 o 
 -12  15   8        0.80       -4.85      4.85 o 
 -11  15   8      120.84      132.49      9.08 o 
 -10  15   8       14.82        7.94      4.73 o 
  -9  15   8       10.65       18.65      5.19 o 
  -8  15   8       32.00       34.27      4.75 o 
  -7  15   8      144.97      134.95      6.68 o 
  -6  15   8       17.47       23.44      5.20 o 
  -5  15   8       69.48       69.65      8.54 o 
  -4  15   8       16.01       16.51      4.56 o 
  -3  15   8      233.35      213.33      7.47 o 
  -2  15   8       26.71       28.26      3.75 o 
  -1  15   8      153.75      158.95      8.67 o 
   0  15   8        5.80        2.31      2.61 o 
   1  15   8        3.83        7.08      2.66 o 
   2  15   8       93.54       98.76      5.23 o 
   3  15   8        6.18        7.01      1.77 o 
   4  15   8       16.92       14.97      1.88 o 
   5  15   8       21.08       21.33      3.23 o 
   6  15   8        1.09        3.35      3.93 o 
   7  15   8       92.64       92.42      5.30 o 
   8  15   8        0.55       -2.72      3.03 o 
   9  15   8        4.61       -0.66      3.21 o 
  10  15   8       15.44        9.75      3.60 o 
  11  15   8        1.44        1.43      3.61 o 
  12  15   8        0.26       -3.62      3.62 o 
  13  15   8        3.18       16.87      5.33 o 
 -14  16   8        4.17       -5.53      5.53 o 
 -13  16   8        3.35        3.46      5.94 o 
 -12  16   8        8.48       17.40      6.35 o 
 -11  16   8        3.93        5.54      5.29 o 
 -10  16   8       36.60       36.45      8.10 o 
  -9  16   8       16.01       10.79      4.91 o 
  -8  16   8        0.44        0.79      3.68 o 
  -7  16   8       78.61       86.60      6.54 o 
  -6  16   8       13.72        7.48      3.62 o 
  -5  16   8       50.82       49.76      4.74 o 
  -4  16   8       13.02        9.40      3.47 o 
  -3  16   8      129.26      135.29      7.00 o 
  -2  16   8       12.23        7.33      4.03 o 
  -1  16   8       24.16       26.02      4.50 o 
   0  16   8      107.61      103.60     14.17 o 
   1  16   8      210.69      219.51      9.51 o 
   2  16   8        6.27        2.18      3.75 o 
   3  16   8       11.83       12.49      4.08 o 
   4  16   8       15.57       14.91      1.68 o 
   5  16   8      122.96      140.63      4.30 o 
   6  16   8      141.20      142.96      4.82 o 
   7  16   8        5.10        1.96      3.04 o 
   8  16   8        8.84        1.51      3.21 o 
   9  16   8       52.80       40.56      9.85 o 
  10  16   8       42.30       48.26      5.25 o 
  11  16   8        0.37       -0.85      3.54 o 
  12  16   8       16.73       16.43      5.49 o 
  13  16   8        0.09       -3.22      4.10 o 
 -13  17   8       34.75       34.27      7.63 o 
 -12  17   8        0.14       -5.23      5.23 o 
 -11  17   8       14.88        7.70      6.45 o 
 -10  17   8       79.45       82.15     11.06 o 
  -9  17   8       93.62      121.12     11.71 o 
  -8  17   8       88.74       94.84      6.61 o 
  -7  17   8      135.04      150.83      7.46 o 
  -6  17   8       51.03       45.93      5.05 o 
  -5  17   8        4.07        4.44      3.54 o 
  -4  17   8       83.22       80.58      5.61 o 
  -3  17   8      214.42      222.79      8.39 o 
  -2  17   8      140.51      134.81      7.87 o 
  -1  17   8       23.97       27.26      5.00 o 
   0  17   8       65.00       59.98      6.58 o 
   1  17   8        4.46        4.17      4.05 o 
   2  17   8       34.47       23.46      4.73 o 
   3  17   8       20.26       22.15      5.42 o 
   4  17   8      117.36      112.67      7.70 o 
   5  17   8      104.84      108.56      3.62 o 
   6  17   8       20.95       20.32      4.39 o 
   7  17   8       24.82       30.56      3.92 o 
   8  17   8        3.42        7.92      3.93 o 
   9  17   8       16.10       10.97      3.68 o 
  10  17   8        7.97        5.39      3.81 o 
  11  17   8        0.48       -0.30      4.70 o 
  12  17   8        0.55       -3.64      3.64 o 
 -12  18   8        0.47       -5.88      5.88 o 
 -11  18   8        9.64        9.42      9.40 o 
 -10  18   8       11.89       16.41      9.26 o 
  -9  18   8      324.99      298.79     18.58 o 
  -8  18   8        6.31        6.14      8.42 o 
  -7  18   8       62.37       64.56      5.96 o 
  -6  18   8        5.73        4.87      5.64 o 
  -5  18   8       82.08       92.31      7.56 o 
  -4  18   8       55.37       39.81      5.82 o 
  -3  18   8       59.63       61.88      6.38 o 
  -2  18   8      344.14      338.53     12.59 o 
  -1  18   8     1036.47     1082.80     24.58 o 
   0  18   8      108.78      117.51      7.89 o 
   1  18   8      111.96      106.29     16.96 o 
   2  18   8       22.91       11.61      4.56 o 
   3  18   8        4.97        7.42      4.34 o 
   4  18   8       65.14       74.66      6.91 o 
   5  18   8       67.96       72.67     23.97 o 
   6  18   8       40.21       39.83      2.57 o 
   7  18   8      106.73      115.35      4.04 o 
   8  18   8      122.53      108.66      5.44 o 
   9  18   8        1.30       -0.62      3.46 o 
  10  18   8        2.15       -0.48      3.74 o 
  11  18   8        6.20        4.63      4.25 o 
 -11  19   8        2.89        6.98      7.18 o 
 -10  19   8       38.75       57.49     11.93 o 
  -9  19   8      155.52      153.16     14.61 o 
  -8  19   8      126.94      105.94     12.44 o 
  -7  19   8       65.84       61.34      7.67 o 
  -6  19   8       16.85        9.74      9.87 o 
  -5  19   8        0.22       -2.31      4.58 o 
  -4  19   8        1.31        9.68      4.96 o 
  -3  19   8       37.41       26.78      5.50 o 
  -2  19   8       25.65       27.44      5.78 o 
  -1  19   8      103.39      108.25     15.37 o 
   0  19   8        2.63        0.41      4.22 o 
   1  19   8       43.19       54.32      8.64 o 
   2  19   8       62.63       59.40      8.61 o 
   3  19   8       83.59       88.89     11.17 o 
   4  19   8       80.65       78.99      7.31 o 
   5  19   8       17.43       15.84      5.01 o 
   6  19   8       13.43       13.28      4.60 o 
   7  19   8      120.95      122.56      4.52 o 
   8  19   8       29.60       28.41      2.77 o 
   9  19   8        2.33       -1.44      3.42 o 
  10  19   8        4.30       -0.39      3.82 o 
 -10  20   8        0.37        8.03      9.76 o 
  -9  20   8       26.67        4.05      9.40 o 
  -8  20   8       17.22       36.37     10.12 o 
  -7  20   8      234.01      249.17     27.26 o 
  -6  20   8        6.39        4.14      5.38 o 
  -5  20   8       23.30       16.90      5.82 o 
  -4  20   8       15.87        9.97      7.27 o 
  -3  20   8      101.75      101.66      8.10 o 
  -2  20   8       14.67        7.77      4.88 o 
  -1  20   8       15.21       10.09     13.38 o 
   0  20   8      133.34      113.28     11.32 o 
   1  20   8      366.91      369.12     13.89 o 
   2  20   8        3.93        8.79      5.17 o 
   3  20   8        2.02        3.90      4.55 o 
   4  20   8       47.24       36.90      6.16 o 
   5  20   8        8.04        3.96      6.65 o 
   6  20   8       42.53       43.42     12.07 o 
   7  20   8        1.34        2.23      6.09 o 
   8  20   8        3.32        1.94      4.65 o 
   9  20   8        3.01        2.22      5.79 o 
  -9  21   8        0.20       -3.83      9.33 o 
  -8  21   8        3.88        4.63      9.69 o 
  -7  21   8        7.12       -1.52      9.18 o 
  -6  21   8        1.49       -5.01      5.01 o 
  -5  21   8        7.64        7.52      6.25 o 
  -4  21   8       25.49       21.68      6.07 o 
  -3  21   8       50.42       58.88      7.31 o 
  -2  21   8       61.58       55.77      9.44 o 
  -1  21   8       27.62       24.92      6.11 o 
   0  21   8       61.83       60.25      7.13 o 
   1  21   8      149.05      148.50      9.57 o 
   2  21   8        0.38       -1.41      4.97 o 
   3  21   8       17.35       21.63      5.05 o 
   4  21   8        2.59        0.38      4.48 o 
   5  21   8       22.47       23.80      5.24 o 
   6  21   8       23.33       28.98      5.76 o 
   7  21   8        1.85        2.80      5.08 o 
   8  21   8        3.03       10.57      5.43 o 
  -7  22   8        4.76       -3.04      9.55 o 
  -6  22   8        0.03        2.03      5.66 o 
  -5  22   8       72.22       72.76      8.56 o 
  -4  22   8       11.24       20.25     10.30 o 
  -3  22   8       19.36       14.17      9.08 o 
  -2  22   8        0.61       -5.08      5.08 o 
  -1  22   8        1.31       -3.93      7.63 o 
   0  22   8        0.39       -0.74      5.33 o 
   1  22   8        0.81        4.18      5.33 o 
   2  22   8       16.42       12.33      4.98 o 
   3  22   8      120.43      118.82      8.10 o 
   4  22   8        0.04       -4.43      4.43 o 
   5  22   8       17.65       28.78      5.91 o 
   6  22   8        0.08       -0.86      5.06 o 
  -5  23   8        0.87        2.94      5.87 o 
  -4  23   8        4.51        3.03      5.94 o 
  -3  23   8        0.04       -2.64      5.57 o 
  -2  23   8        3.50        2.72      5.98 o 
  -1  23   8       18.53       22.50     12.26 o 
   0  23   8       81.70       98.10     12.76 o 
   1  23   8       89.23       87.63      7.51 o 
   2  23   8        2.56       -5.33      5.79 o 
   3  23   8       16.96        4.60      5.97 o 
   4  23   8        0.44        4.57      5.10 o 
  -1  24   8       14.77        1.55      8.61 o 
   0  24   8        0.97       -6.65      6.65 o 
 -18   1   9       66.23       65.74      6.09 o 
 -17   1   9       61.28       74.03      4.50 o 
 -16   1   9       85.92       89.85      4.54 o 
 -15   1   9        4.47        2.14      2.18 o 
 -14   1   9       15.27       19.87      3.20 o 
 -13   1   9      149.04      149.54      3.90 o 
 -12   1   9        2.12        1.73      1.21 o 
 -11   1   9        1.30        1.56      0.98 o 
 -10   1   9       79.89       91.70      1.83 o 
  -9   1   9      337.94      320.34      3.14 o 
  -8   1   9      138.72      140.04      1.78 o 
  -7   1   9      671.26      646.84      4.80 o 
  -6   1   9      586.75      600.53      5.04 o 
  -5   1   9      336.30      306.09      3.30 o 
  -4   1   9       32.69       16.67      0.70 o 
  -3   1   9      348.22      413.01      4.10 o 
  -2   1   9      232.58      260.88      2.88 o 
  -1   1   9     2048.53     2366.02     18.58 o 
   0   1   9        0.88       -0.23      0.49 o 
   1   1   9      364.29      431.59      3.56 o 
   2   1   9       65.51       92.43      1.61 o 
   3   1   9        0.28        1.23      0.63 o 
   4   1   9        2.16        0.71      0.75 o 
   5   1   9     1160.78     1183.36      9.82 o 
   6   1   9       21.85       24.40      1.40 o 
   7   1   9      970.68      918.59     11.50 o 
   8   1   9      269.27      266.94      5.37 o 
   9   1   9      644.43      621.21      9.00 o 
  10   1   9      408.99      418.96      7.47 o 
  11   1   9      112.45      105.27      4.58 o 
  12   1   9       87.93       85.99      6.01 o 
  13   1   9        0.16        1.90      5.14 o 
  14   1   9      116.39      116.71     17.75 o 
  15   1   9        0.11       -0.05      5.54 o 
  16   1   9       57.24       58.60      8.73 o 
  17   1   9       12.55       20.43      8.89 o 
 -18   2   9        4.81        7.71      5.05 o 
 -17   2   9        0.11       -1.51      4.47 o 
 -16   2   9       17.83       16.78      2.55 o 
 -15   2   9        6.46        7.84      1.72 o 
 -14   2   9      121.88      119.08      3.38 o 
 -13   2   9        7.06        3.49      1.56 o 
 -12   2   9      248.09      267.88      4.33 o 
 -11   2   9      101.86      103.32      2.22 o 
 -10   2   9      321.46      320.40      3.72 o 
  -9   2   9      205.26      172.42      2.23 o 
  -8   2   9      317.74      293.27      3.36 o 
  -7   2   9      132.26      149.26      2.05 o 
  -6   2   9       31.51       31.38      1.36 o 
  -5   2   9      587.86      652.51      6.24 o 
  -4   2   9      729.30      735.76      7.35 o 
  -3   2   9        0.01        0.61      0.67 o 
  -2   2   9       21.35       14.56      0.85 o 
  -1   2   9        0.12       -0.20      0.56 o 
   0   2   9        0.32        1.43      0.93 o 
   1   2   9      913.21      853.74      7.17 o 
   2   2   9     2703.96     2823.85     18.46 o 
   3   2   9      571.87      512.53      4.55 o 
   4   2   9     1644.30     1723.20     11.91 o 
   5   2   9     1329.45     1236.25      9.35 o 
   6   2   9     1938.60     1862.31     13.86 o 
   7   2   9      173.47      165.34      4.55 o 
   8   2   9       79.23       81.48      4.00 o 
   9   2   9        6.18        6.50      1.91 o 
  10   2   9       32.33       30.83      2.63 o 
  11   2   9       47.31       50.87      5.43 o 
  12   2   9       29.82       31.92      3.97 o 
  13   2   9       12.72        5.82      3.98 o 
  14   2   9       53.43       50.50      7.53 o 
  15   2   9       61.52       68.47      8.85 o 
  16   2   9        0.25       -0.38      6.02 o 
  17   2   9       61.37       52.58     12.58 o 
 -18   3   9       37.29       39.76      6.07 o 
 -17   3   9       88.75       88.54      6.87 o 
 -16   3   9      125.14      130.71      5.83 o 
 -15   3   9      109.22      107.82      3.57 o 
 -14   3   9       70.86       82.37      4.98 o 
 -13   3   9      143.31      139.58      3.41 o 
 -12   3   9      110.98      114.85      3.20 o 
 -11   3   9      566.57      552.66      5.79 o 
 -10   3   9       41.43       38.11      1.42 o 
  -9   3   9       88.05       76.51      1.98 o 
  -8   3   9      100.82       90.17      1.73 o 
  -7   3   9       19.35       11.38      1.07 o 
  -6   3   9      722.88      646.91      6.16 o 
  -5   3   9       17.22       11.55      0.86 o 
  -4   3   9      622.01      642.64      6.81 o 
  -3   3   9     3199.77     3344.30     27.91 o 
  -2   3   9      269.95      264.01      3.67 o 
  -1   3   9      144.94      116.53      1.93 o 
   0   3   9      403.00      473.95      5.27 o 
   1   3   9      275.87      286.32      3.37 o 
   2   3   9      160.87      169.47      2.05 o 
   3   3   9     1279.55     1284.07      9.37 o 
   4   3   9        7.85       14.17      0.96 o 
   5   3   9      109.23      107.65      2.21 o 
   6   3   9        3.07        1.49      1.20 o 
   7   3   9      463.89      468.22      6.63 o 
   8   3   9       21.90       23.88      2.07 o 
   9   3   9        3.21        4.28      1.85 o 
  10   3   9       25.89       28.83      2.80 o 
  11   3   9      494.17      505.19     10.69 o 
  12   3   9      160.86      154.92      6.64 o 
  13   3   9      217.24      222.36     23.35 o 
  14   3   9        4.47        7.90      6.20 o 
  15   3   9        0.20       -0.67      5.92 o 
  16   3   9       10.93        6.62      6.80 o 
  17   3   9        1.11        2.89      6.85 o 
 -18   4   9        7.68        4.71      5.39 o 
 -17   4   9        9.14       10.88      4.75 o 
 -16   4   9       63.20       58.21      4.62 o 
 -15   4   9        1.20        0.86      2.95 o 
 -14   4   9      160.42      156.81      5.42 o 
 -13   4   9      115.00      110.38      4.51 o 
 -12   4   9       35.32       32.75      2.41 o 
 -11   4   9       65.78       55.47      2.18 o 
 -10   4   9      107.75      122.98      2.63 o 
  -9   4   9      111.26      131.24      2.41 o 
  -8   4   9      307.59      317.55      4.62 o 
  -7   4   9      593.68      546.24      5.84 o 
  -6   4   9      940.55      930.05     10.41 o 
  -5   4   9       22.86       30.28      1.66 o 
  -4   4   9       84.60       97.36      4.04 o 
  -3   4   9      132.54      130.85      2.82 o 
  -2   4   9       24.70       14.25      1.04 o 
  -1   4   9      801.12      801.91      8.89 o 
   0   4   9      268.37      302.91      3.88 o 
   1   4   9        1.51        0.69      0.63 o 
   2   4   9      544.51      502.03      5.01 o 
   3   4   9     1146.58     1067.54      8.51 o 
   4   4   9     3311.80     3328.50     24.03 o 
   5   4   9      908.82      824.33      7.19 o 
   6   4   9      625.39      656.67      7.23 o 
   7   4   9      134.16      108.76      4.52 o 
   8   4   9      107.19       94.29      3.21 o 
   9   4   9        2.53        3.98      2.36 o 
  10   4   9        4.89        4.52      2.54 o 
  11   4   9       22.05       23.47      3.88 o 
  12   4   9       18.49       13.00      3.43 o 
  13   4   9        9.24        5.88      6.85 o 
  14   4   9        1.45        0.79      4.08 o 
  15   4   9       43.27       38.27      7.67 o 
  16   4   9       96.34       84.35     14.68 o 
  17   4   9       44.26       53.38      9.08 o 
 -18   5   9        0.78       -1.36      6.91 o 
 -17   5   9        1.44        2.60      3.75 o 
 -16   5   9        6.28        5.64      3.34 o 
 -15   5   9       17.12       13.86      3.45 o 
 -14   5   9      158.53      167.57      5.69 o 
 -13   5   9        3.78        1.80      2.29 o 
 -12   5   9        7.52        8.33      2.28 o 
 -11   5   9        2.85        3.82      1.43 o 
 -10   5   9       45.34       47.26      1.96 o 
  -9   5   9      571.37      585.62      8.20 o 
  -8   5   9      106.50      109.53      2.72 o 
  -7   5   9      195.48      216.05      3.73 o 
  -6   5   9        7.84        3.01      1.07 o 
  -5   5   9     1119.76     1145.60     12.34 o 
  -4   5   9       66.42       70.24      2.93 o 
  -3   5   9      155.68      170.01      3.58 o 
  -2   5   9       20.90       10.79      1.03 o 
  -1   5   9      373.46      422.14      5.43 o 
   0   5   9      109.05      105.02      2.55 o 
   1   5   9        7.93        4.35      0.80 o 
   2   5   9      647.36      686.61      6.41 o 
   3   5   9      565.18      549.27      4.70 o 
   4   5   9        2.16        5.29      0.98 o 
   5   5   9      166.72      152.69      3.19 o 
   6   5   9       18.65       19.90      1.65 o 
   7   5   9        4.59        1.54      1.50 o 
   8   5   9      628.17      615.17      8.99 o 
   9   5   9      184.59      197.13      5.97 o 
  10   5   9        4.20        3.04      3.18 o 
  11   5   9       28.79       23.66      4.27 o 
  12   5   9       52.64       61.64      4.82 o 
  13   5   9       33.22       33.68      4.36 o 
  14   5   9        0.57       -3.54      3.54 o 
  15   5   9       32.00       32.39      8.79 o 
  16   5   9        0.00       -0.17      6.42 o 
  17   5   9        0.99        3.37      6.65 o 
 -18   6   9       28.14       22.68      8.71 o 
 -17   6   9        0.55       -0.04      4.85 o 
 -16   6   9       11.78       11.16      3.61 o 
 -15   6   9        3.09        0.71      2.96 o 
 -14   6   9        0.76        1.73      2.64 o 
 -13   6   9        0.63        1.25      2.35 o 
 -12   6   9       76.29       86.54      4.11 o 
 -11   6   9       91.18       90.42      3.62 o 
 -10   6   9      296.80      305.77      5.96 o 
  -9   6   9        0.15        0.00      1.46 o 
  -8   6   9       45.46       32.47      3.50 o 
  -7   6   9      597.78      566.66      6.68 o 
  -6   6   9       29.69       20.76      1.36 o 
  -5   6   9      132.71      152.35      2.86 o 
  -4   6   9       39.08       31.66      1.73 o 
  -3   6   9       10.45       13.11      1.35 o 
  -2   6   9      185.46      170.03      3.32 o 
  -1   6   9      136.49      133.28      3.00 o 
   0   6   9      347.81      315.72      5.13 o 
   1   6   9      837.33      723.48      6.73 o 
   2   6   9        2.03       -0.71      0.71 o 
   3   6   9       15.86        8.25      0.86 o 
   4   6   9       50.32       54.81      1.72 o 
   5   6   9      319.93      326.46      4.65 o 
   6   6   9        0.86        0.64      1.23 o 
   7   6   9        1.71        1.48      1.50 o 
   8   6   9        3.33        5.01      1.90 o 
   9   6   9       71.61       64.56      6.10 o 
  10   6   9        2.04        1.90      3.13 o 
  11   6   9       78.77       73.97      5.51 o 
  12   6   9       56.40       60.20      5.63 o 
  13   6   9       13.02       19.68      7.00 o 
  14   6   9        6.02       -2.58      3.48 o 
  15   6   9        1.00       -0.72      4.36 o 
  16   6   9        4.96       -2.70      7.20 o 
 -17   7   9       51.36       40.17      5.76 o 
 -16   7   9       21.10       30.01      4.35 o 
 -15   7   9      171.98      180.86      7.00 o 
 -14   7   9      134.89      131.49      5.39 o 
 -13   7   9      239.97      268.01      8.62 o 
 -12   7   9        3.38        0.61      2.30 o 
 -11   7   9       33.39       27.85      2.64 o 
 -10   7   9        0.66       -0.71      1.69 o 
  -9   7   9       13.50        8.51      1.79 o 
  -8   7   9      562.17      485.39      6.87 o 
  -7   7   9       32.49       24.25      1.86 o 
  -6   7   9       24.96       21.92      2.36 o 
  -5   7   9       19.33       13.56      1.52 o 
  -4   7   9     1076.17     1036.04     11.94 o 
  -3   7   9        0.08        0.94      1.13 o 
  -2   7   9      286.86      268.86      4.15 o 
  -1   7   9      155.41      163.37      3.47 o 
   0   7   9      173.13      139.83      2.62 o 
   1   7   9       83.87       75.18      2.37 o 
   2   7   9      192.79      179.64      2.88 o 
   3   7   9      176.54      168.30      2.42 o 
   4   7   9        2.09        2.77      1.09 o 
   5   7   9      147.67      171.72      4.60 o 
   6   7   9      122.29      109.15      3.02 o 
   7   7   9        2.69       -1.62      1.62 o 
   8   7   9       28.01       29.27      3.17 o 
   9   7   9        1.11        1.12      2.81 o 
  10   7   9      127.55      129.37     13.06 o 
  11   7   9       36.60       38.18      4.82 o 
  12   7   9       93.93       88.76      6.48 o 
  13   7   9        6.16       10.78      5.40 o 
  14   7   9        7.69        6.35      4.23 o 
  15   7   9        0.59        4.98      4.11 o 
  16   7   9        2.63       -1.32      9.73 o 
 -17   8   9        0.16        8.17      4.84 o 
 -16   8   9       20.38       15.45      5.53 o 
 -15   8   9        1.92        2.42      3.36 o 
 -14   8   9       26.73       24.15      3.84 o 
 -13   8   9       88.10       82.82      4.47 o 
 -12   8   9        0.35       -0.62      2.33 o 
 -11   8   9      243.88      243.05      5.90 o 
 -10   8   9        5.27       -0.02      1.86 o 
  -9   8   9      149.87      162.05      4.19 o 
  -8   8   9       17.40       12.90      1.96 o 
  -7   8   9      404.85      396.21      6.47 o 
  -6   8   9     1496.91     1395.46     14.65 o 
  -5   8   9      582.52      564.20      7.19 o 
  -4   8   9       42.73       34.38      1.93 o 
  -3   8   9       47.28       54.12      2.11 o 
  -2   8   9       28.42       35.04      1.82 o 
  -1   8   9      183.12      205.21      4.05 o 
   0   8   9     2781.96     2740.33     24.93 o 
   1   8   9       20.78       14.76      1.56 o 
   2   8   9       74.09       75.55      1.99 o 
   3   8   9       35.51       33.95      1.44 o 
   4   8   9      781.93      705.90      7.44 o 
   5   8   9      134.77      149.24      3.15 o 
   6   8   9        0.14       -1.34      1.35 o 
   7   8   9       85.96       92.05      3.59 o 
   8   8   9       42.19       38.70      3.90 o 
   9   8   9        3.93        0.29      2.96 o 
  10   8   9       22.35       28.87      4.29 o 
  11   8   9       19.25       12.44      5.33 o 
  12   8   9        9.68       11.20      6.16 o 
  13   8   9       65.53       71.21      7.05 o 
  14   8   9      179.90      191.43      9.10 o 
  15   8   9       97.43      107.38      6.89 o 
  16   8   9       72.57       74.81      7.59 o 
 -17   9   9       30.11       35.75      5.68 o 
 -16   9   9       30.08       28.19      5.40 o 
 -15   9   9      196.37      199.07      8.66 o 
 -14   9   9      159.91      156.56      6.61 o 
 -13   9   9       98.41       98.51      4.93 o 
 -12   9   9      149.74      138.85      5.37 o 
 -11   9   9      427.37      443.48      8.80 o 
 -10   9   9        0.70       -0.33      1.93 o 
  -9   9   9        1.86        1.50      1.78 o 
  -8   9   9        2.30        3.28      1.84 o 
  -7   9   9       12.99       11.46      1.86 o 
  -6   9   9     1123.15     1027.43     11.39 o 
  -5   9   9      484.97      426.44      6.08 o 
  -4   9   9      126.99      114.24      3.29 o 
  -3   9   9       96.42       96.43      2.47 o 
  -2   9   9     1178.25     1171.26     13.39 o 
  -1   9   9      451.44      429.82      6.75 o 
   0   9   9      723.92      672.45      8.99 o 
   1   9   9      296.40      309.74      6.83 o 
   2   9   9     1159.68     1084.52     10.97 o 
   3   9   9     1085.41      992.86      8.63 o 
   4   9   9      128.25      109.29      3.20 o 
   5   9   9       83.13       93.26      2.73 o 
   6   9   9        7.28        6.63      2.01 o 
   7   9   9      424.95      434.95     10.33 o 
   8   9   9       19.22       17.82      3.88 o 
   9   9   9      292.69      309.79      9.25 o 
  10   9   9      150.42      124.78      7.82 o 
  11   9   9        1.43        1.67      3.79 o 
  12   9   9        9.95       14.00      4.49 o 
  13   9   9        3.60        2.42      3.72 o 
  14   9   9        0.29        6.49      4.60 o 
  15   9   9       43.80       48.46      6.23 o 
  16   9   9        7.43        5.95      4.46 o 
 -17  10   9        8.73        8.77      5.21 o 
 -16  10   9       12.39        8.36      4.98 o 
 -15  10   9       60.93       59.34      8.67 o 
 -14  10   9       63.96       59.84      5.97 o 
 -13  10   9       51.53       56.33      4.20 o 
 -12  10   9        8.68       10.23      3.06 o 
 -11  10   9      178.47      175.85     10.46 o 
 -10  10   9       80.18       85.97      4.14 o 
  -9  10   9      395.62      395.96      6.89 o 
  -8  10   9      436.37      440.15      7.56 o 
  -7  10   9       80.70      100.45      4.07 o 
  -6  10   9       25.80       33.93      2.35 o 
  -5  10   9       21.74       24.03      1.97 o 
  -4  10   9       98.23       66.85      2.49 o 
  -3  10   9       76.24       56.00      2.08 o 
  -2  10   9      190.34      184.77      4.07 o 
  -1  10   9      123.21      115.31      3.80 o 
   0  10   9       52.67       47.72      2.57 o 
   1  10   9     1110.72     1067.19     12.77 o 
   2  10   9     2487.15     2364.41     22.07 o 
   3  10   9      103.03       86.32      3.09 o 
   4  10   9      418.83      378.00      5.46 o 
   5  10   9      381.48      356.65      5.63 o 
   6  10   9       20.42       17.16      2.71 o 
   7  10   9       89.45       98.33      8.89 o 
   8  10   9       19.28       22.38      5.75 o 
   9  10   9      140.36      144.99      6.71 o 
  10  10   9      129.21      140.12      6.95 o 
  11  10   9       20.52       20.99      4.50 o 
  12  10   9      295.91      327.94     11.04 o 
  13  10   9      285.29      331.96      9.88 o 
  14  10   9       59.21       47.63      8.27 o 
  15  10   9        0.89        1.66      4.25 o 
 -16  11   9       82.81       79.19      7.22 o 
 -15  11   9       23.76       22.79      5.32 o 
 -14  11   9       20.10        8.11      4.30 o 
 -13  11   9      265.08      270.52      9.72 o 
 -12  11   9       44.68       43.94      4.39 o 
 -11  11   9       26.92       26.55      4.43 o 
 -10  11   9        5.10        5.54      2.57 o 
  -9  11   9       42.38       48.09      3.49 o 
  -8  11   9        1.74        4.73      2.21 o 
  -7  11   9       11.10        7.79      2.06 o 
  -6  11   9      188.05      185.21      4.67 o 
  -5  11   9        1.32        2.89      1.62 o 
  -4  11   9      310.60      276.04      5.03 o 
  -3  11   9      209.92      197.67      4.16 o 
  -2  11   9      440.90      408.10      6.08 o 
  -1  11   9      269.20      275.87      4.88 o 
   0  11   9      586.30      590.61      7.72 o 
   1  11   9      733.19      676.24     10.50 o 
   2  11   9      126.59      101.84      2.86 o 
   3  11   9      119.31      106.83      3.81 o 
   4  11   9      219.97      226.46      4.28 o 
   5  11   9      157.93      157.50      3.91 o 
   6  11   9        0.92        4.60      2.26 o 
   7  11   9       87.32       87.32      5.70 o 
   8  11   9       16.36       14.94      4.15 o 
   9  11   9       19.44       18.44      3.98 o 
  10  11   9        6.14       11.69      4.04 o 
  11  11   9       17.41       14.69      3.87 o 
  12  11   9        1.23        0.74      3.41 o 
  13  11   9        4.07        2.02      3.76 o 
  14  11   9       15.58        5.13      4.99 o 
  15  11   9        0.49       -3.22      5.34 o 
 -16  12   9       14.00       17.42      5.58 o 
 -15  12   9       12.70        5.60      4.85 o 
 -14  12   9       10.38       12.21      6.44 o 
 -13  12   9        3.67        0.81      3.78 o 
 -12  12   9       29.23       40.20      6.00 o 
 -11  12   9        7.39        7.04      3.21 o 
 -10  12   9        5.82        1.47      2.49 o 
  -9  12   9       22.01       17.84      3.19 o 
  -8  12   9       37.95       44.25      3.32 o 
  -7  12   9       61.34       54.25      3.53 o 
  -6  12   9        2.41       -0.16      2.51 o 
  -5  12   9        3.33       -0.37      1.90 o 
  -4  12   9       40.05       51.23      2.58 o 
  -3  12   9      239.44      245.81      5.26 o 
  -2  12   9        9.03        4.07      1.80 o 
  -1  12   9       66.43       64.03      2.93 o 
   0  12   9       81.23       80.30      5.29 o 
   1  12   9       32.70       34.86      2.59 o 
   2  12   9      395.19      362.40      6.11 o 
   3  12   9       71.25       67.19      3.28 o 
   4  12   9       81.87       74.81      2.84 o 
   5  12   9       78.58       74.02      3.10 o 
   6  12   9      115.73      105.94      4.48 o 
   7  12   9       32.48       23.31      4.10 o 
   8  12   9        2.90        6.27      3.17 o 
   9  12   9       69.08       63.94      5.64 o 
  10  12   9       60.69       64.38      4.84 o 
  11  12   9       28.89       41.13      4.46 o 
  12  12   9        0.28       -3.31      3.31 o 
  13  12   9      103.63      101.84      6.39 o 
  14  12   9       44.69       47.18      8.00 o 
  15  12   9       24.98       22.13      6.03 o 
 -15  13   9        8.58       10.04      6.30 o 
 -14  13   9       22.01       17.60      6.23 o 
 -13  13   9        0.58       -2.54      4.78 o 
 -12  13   9       66.04       61.71      6.79 o 
 -11  13   9        2.37        1.19      3.58 o 
 -10  13   9        7.64        3.44      3.45 o 
  -9  13   9        4.16       -0.99      3.96 o 
  -8  13   9      147.58      137.81      6.81 o 
  -7  13   9      127.17      132.75      5.42 o 
  -6  13   9       15.17       14.96      2.87 o 
  -5  13   9       60.91       49.45      3.46 o 
  -4  13   9       19.23       27.23      3.91 o 
  -3  13   9        0.32       -1.78      1.83 o 
  -2  13   9       63.36       67.26      3.65 o 
  -1  13   9        0.49        0.91      1.90 o 
   0  13   9        0.97        0.16      2.11 o 
   1  13   9        0.13        0.90      2.12 o 
   2  13   9        7.93        7.79      2.39 o 
   3  13   9        0.55        1.23      1.22 o 
   4  13   9       28.97       28.59      1.86 o 
   5  13   9       44.86       41.72      2.30 o 
   6  13   9       47.53       50.47      3.55 o 
   7  13   9      291.83      303.22     11.71 o 
   8  13   9      188.30      183.18      7.24 o 
   9  13   9       70.40       91.83      5.59 o 
  10  13   9       45.16       54.03      4.59 o 
  11  13   9       16.67       12.82      3.73 o 
  12  13   9       17.69       16.58      5.43 o 
  13  13   9        0.06       -1.16      4.21 o 
  14  13   9        3.77        6.03      5.14 o 
 -15  14   9        1.47       -8.56      8.71 o 
 -14  14   9       27.09       33.10     12.65 o 
 -13  14   9       22.42       24.02      6.36 o 
 -12  14   9       33.32       37.51      9.69 o 
 -11  14   9       12.04        8.06      4.77 o 
 -10  14   9       94.15       92.83      6.29 o 
  -9  14   9      143.25      171.62     11.54 o 
  -8  14   9      303.77      296.43     11.55 o 
  -7  14   9        4.49        1.53      3.27 o 
  -6  14   9       94.08       96.73      6.65 o 
  -5  14   9        4.63        1.74      2.84 o 
  -4  14   9        4.60        6.13      2.94 o 
  -3  14   9       26.73       16.59      3.29 o 
  -2  14   9       82.51       86.35      4.32 o 
  -1  14   9       10.95        8.93      2.60 o 
   0  14   9      184.40      160.82      5.49 o 
   1  14   9      263.24      276.67      7.09 o 
   2  14   9       39.20       50.13      3.60 o 
   3  14   9      194.90      202.59      5.84 o 
   4  14   9      312.31      314.22      7.27 o 
   5  14   9       18.37       17.46      1.99 o 
   6  14   9       41.35       43.63      3.11 o 
   7  14   9        9.81        5.18      3.07 o 
   8  14   9      108.67       93.57      5.44 o 
   9  14   9       43.16       37.68      5.56 o 
  10  14   9        0.23        1.60      4.23 o 
  11  14   9       83.41       86.90      5.60 o 
  12  14   9        2.18       -2.97      3.77 o 
  13  14   9        0.01        3.47      4.68 o 
  14  14   9        0.72        1.59      4.77 o 
 -14  15   9       25.93       33.06      7.40 o 
 -13  15   9       20.38       32.50      7.08 o 
 -12  15   9        1.15        3.20      5.36 o 
 -11  15   9        7.42        4.93      4.83 o 
 -10  15   9       12.14       15.70      6.40 o 
  -9  15   9       11.27        6.26      4.05 o 
  -8  15   9      133.78      116.13      7.09 o 
  -7  15   9        3.79        3.68      3.43 o 
  -6  15   9       66.79       62.84      6.38 o 
  -5  15   9       93.14       96.09      5.55 o 
  -4  15   9      412.11      418.50     10.67 o 
  -3  15   9      346.14      347.59      9.52 o 
  -2  15   9       37.17       38.98      4.08 o 
  -1  15   9      202.06      199.51      6.37 o 
   0  15   9      150.17      150.12      5.67 o 
   1  15   9      433.00      444.89     16.37 o 
   2  15   9        0.07       -2.96      2.96 o 
   3  15   9        5.32        3.03      2.91 o 
   4  15   9        1.84        3.41      2.89 o 
   5  15   9       17.81       15.87      1.79 o 
   6  15   9      225.89      232.95      5.63 o 
   7  15   9      136.99      151.71      6.29 o 
   8  15   9       99.69      103.62      5.67 o 
   9  15   9       95.77       98.61      5.94 o 
  10  15   9      158.82      164.07      7.67 o 
  11  15   9       29.86       31.13      6.07 o 
  12  15   9       35.01       40.95      5.18 o 
  13  15   9       70.49       76.54      7.07 o 
 -14  16   9        0.01       -1.77      5.82 o 
 -13  16   9        8.67        3.63      6.25 o 
 -12  16   9        8.67       10.87      6.34 o 
 -11  16   9       92.11       97.11      8.69 o 
 -10  16   9      169.57      181.29     13.67 o 
  -9  16   9        9.89       13.48      5.47 o 
  -8  16   9       36.65       35.65      6.05 o 
  -7  16   9       43.62       38.17      4.91 o 
  -6  16   9       59.39       51.04      4.92 o 
  -5  16   9       49.76       50.33      7.23 o 
  -4  16   9      102.79      115.92      6.19 o 
  -3  16   9       72.40       74.96      5.92 o 
  -2  16   9       21.32       16.17      3.63 o 
  -1  16   9       14.72        7.52      4.77 o 
   0  16   9       37.57       43.97      4.39 o 
   1  16   9       13.10        7.95      4.19 o 
   2  16   9      164.64      160.93     11.00 o 
   3  16   9      111.73      108.08      9.96 o 
   4  16   9      116.72      137.30     18.62 o 
   5  16   9      407.72      420.03     14.01 o 
   6  16   9       98.15       84.95      3.35 o 
   7  16   9        0.02        0.57      2.01 o 
   8  16   9       24.40       17.07      3.56 o 
   9  16   9       46.08       40.14      6.59 o 
  10  16   9        8.64        6.87      4.04 o 
  11  16   9        2.32       11.33      4.54 o 
  12  16   9        3.25       -0.53      5.75 o 
 -13  17   9       13.25       14.00      9.83 o 
 -12  17   9       14.64       12.43      6.60 o 
 -11  17   9       13.46       18.97      6.49 o 
 -10  17   9       78.49       52.14     10.27 o 
  -9  17   9        0.26        1.01      6.51 o 
  -8  17   9        1.08        0.06      6.88 o 
  -7  17   9        5.23       -1.99      3.66 o 
  -6  17   9        0.01       -3.38      3.38 o 
  -5  17   9        6.22        3.86      3.66 o 
  -4  17   9       18.23       11.68      3.96 o 
  -3  17   9      292.61      294.56     12.06 o 
  -2  17   9       55.11       58.47      7.88 o 
  -1  17   9      406.09      398.83     13.08 o 
   0  17   9       91.20       66.09      6.36 o 
   1  17   9       70.85       56.76      6.04 o 
   2  17   9       66.50       50.49      6.06 o 
   3  17   9      104.05      114.36      7.64 o 
   4  17   9        0.73       -2.67      3.80 o 
   5  17   9        0.01       -3.90      3.90 o 
   6  17   9        4.51       13.56      4.89 o 
   7  17   9        0.02       -0.55      1.88 o 
   8  17   9      114.38      112.08      4.33 o 
   9  17   9        0.71       -1.67      3.37 o 
  10  17   9        0.98       -0.89      4.95 o 
  11  17   9        9.64        3.04      4.25 o 
  12  17   9       21.69       12.60      4.92 o 
 -12  18   9        3.66       10.58      6.68 o 
 -11  18   9       42.01       36.82      7.54 o 
 -10  18   9        2.39        2.17      8.97 o 
  -9  18   9        0.33       -6.51      7.74 o 
  -8  18   9        8.99       12.10      5.86 o 
  -7  18   9      118.77      130.37      7.44 o 
  -6  18   9        0.14       -3.59      3.59 o 
  -5  18   9       27.02       26.38      4.67 o 
  -4  18   9        0.73        1.82      4.27 o 
  -3  18   9       62.37       67.07      9.44 o 
  -2  18   9       25.25       31.29     12.26 o 
  -1  18   9        4.48        6.40      4.41 o 
   0  18   9        6.22       -2.89      5.06 o 
   1  18   9        0.39       -4.12      4.12 o 
   2  18   9        0.06       -3.81      3.81 o 
   3  18   9       72.82       82.78     11.43 o 
   4  18   9       16.84       16.40      4.88 o 
   5  18   9        2.98        6.39      4.44 o 
   6  18   9       46.96       40.58      8.64 o 
   7  18   9       22.33       27.69      5.98 o 
   8  18   9        5.64        6.62      5.14 o 
   9  18   9       44.08       42.02      5.73 o 
  10  18   9        0.58        0.12      3.68 o 
  11  18   9        0.10        2.59      4.26 o 
 -11  19   9       66.20       74.93      9.04 o 
 -10  19   9        5.09        6.00     10.41 o 
  -9  19   9       31.24       51.63     11.28 o 
  -8  19   9        3.49        3.94      6.21 o 
  -7  19   9        7.35        6.58      5.74 o 
  -6  19   9        0.34        1.69      5.14 o 
  -5  19   9        7.90        4.86      4.95 o 
  -4  19   9      165.76      185.81     31.82 o 
  -3  19   9      131.90      146.19     19.13 o 
  -2  19   9      154.70      141.63      8.84 o 
  -1  19   9       71.56       61.97      6.83 o 
   0  19   9       43.90       35.21      5.91 o 
   1  19   9      154.51      147.85      9.00 o 
   2  19   9       57.15       55.11      8.61 o 
   3  19   9       23.20       21.41      5.36 o 
   4  19   9        1.70        4.14      4.38 o 
   5  19   9        9.74       13.14      5.86 o 
   6  19   9       27.35       29.69      6.13 o 
   7  19   9       77.02       96.48      8.77 o 
   8  19   9       76.90       74.44      8.08 o 
   9  19   9       11.94       23.16      6.51 o 
  10  19   9        3.32       -0.35      5.09 o 
 -10  20   9       58.32       73.69     12.51 o 
  -9  20   9      225.30      268.06     19.09 o 
  -8  20   9       16.37       23.72     10.63 o 
  -7  20   9       82.67       77.94      8.78 o 
  -6  20   9        5.66        0.12      5.89 o 
  -5  20   9       49.95       50.61      7.30 o 
  -4  20   9       23.30       22.12      5.98 o 
  -3  20   9       10.90       14.30      5.29 o 
  -2  20   9       32.07       21.16      7.63 o 
  -1  20   9       58.29       59.44     10.20 o 
   0  20   9        3.41        1.44      4.48 o 
   1  20   9        1.87       -1.32      4.50 o 
   2  20   9       50.56       50.76      6.74 o 
   3  20   9       92.41       97.07      8.10 o 
   4  20   9        0.25       -0.78      4.76 o 
   5  20   9       24.06       10.59      5.77 o 
   6  20   9        0.67        5.05      5.33 o 
   7  20   9       98.30       84.17      8.65 o 
   8  20   9        0.37       -4.13      4.81 o 
   9  20   9        0.03        4.49      5.38 o 
  -9  21   9        8.49       18.22     10.20 o 
  -8  21   9        0.18       -1.59      9.91 o 
  -7  21   9        7.42        5.04      6.26 o 
  -6  21   9       19.92       15.11      9.80 o 
  -5  21   9       84.76       84.75      8.66 o 
  -4  21   9       77.36       89.37      8.69 o 
  -3  21   9        6.76        6.03      5.76 o 
  -2  21   9       81.51       81.01      8.27 o 
  -1  21   9       91.59      106.66     12.87 o 
   0  21   9      103.71      104.45     12.69 o 
   1  21   9       47.31       40.10      6.91 o 
   2  21   9       22.11       27.04      9.08 o 
   3  21   9       60.34       69.82      7.98 o 
   4  21   9       14.90       15.01      8.28 o 
   5  21   9       34.85       41.42      7.38 o 
   6  21   9       11.74       12.12      6.17 o 
   7  21   9        8.15        2.95      5.30 o 
  -7  22   9       27.60       35.22     11.35 o 
  -6  22   9       33.77       29.59      7.65 o 
  -5  22   9       16.57       24.81     17.82 o 
  -4  22   9       30.02       23.81      8.14 o 
  -3  22   9       71.95       79.77      8.59 o 
  -2  22   9       14.30       18.01      6.22 o 
  -1  22   9       28.08       17.03      6.49 o 
   0  22   9        1.90        7.13      5.78 o 
   1  22   9        6.54       -2.91      5.10 o 
   2  22   9        0.03       -5.11      5.11 o 
   3  22   9       42.09       32.89      6.98 o 
   4  22   9       32.53       42.66      8.46 o 
   5  22   9      119.10      105.54      8.02 o 
   6  22   9        3.02        8.75      8.50 o 
  -5  23   9        3.30        1.29      5.75 o 
  -4  23   9        2.62        5.10      5.67 o 
  -3  23   9        3.35       -0.01      5.82 o 
  -2  23   9       65.22       60.51      8.21 o 
  -1  23   9        4.65       -2.08      7.85 o 
   0  23   9        9.17        1.77      5.67 o 
   1  23   9        0.26       -2.20      5.65 o 
   2  23   9        6.97       -4.75      4.75 o 
   3  23   9        8.42       13.52      6.32 o 
   4  23   9       43.62       48.22     14.50 o 
 -18   0  10       29.78       19.45     10.99 o 
 -17   0  10      192.28      206.46     16.88 o 
 -16   0  10      155.41      159.80      9.10 o 
 -15   0  10      506.41      525.28     13.51 o 
 -14   0  10        4.47        3.93      2.68 o 
 -13   0  10     1035.19     1026.24     14.64 o 
 -12   0  10      325.49      368.35      9.38 o 
 -11   0  10      216.57      230.41      5.07 o 
 -10   0  10       47.38       38.93      1.68 o 
  -9   0  10        6.63        4.55      1.20 o 
  -8   0  10        8.35       22.71      1.08 o 
  -7   0  10      368.60      338.76      3.95 o 
  -6   0  10     2929.27     2816.31     29.10 o 
  -5   0  10      586.20      656.49     10.65 o 
  -4   0  10     1356.19     1392.50     28.71 o 
  -3   0  10     1583.90     1599.31     21.65 o 
  -2   0  10     4923.37     5281.94     65.53 o 
  -1   0  10      838.96      812.49     12.18 o 
   0   0  10      150.93      128.23      3.11 o 
   1   0  10       38.43       26.85      1.15 o 
   2   0  10       44.88       37.81      1.57 o 
   3   0  10      837.27      907.62     11.72 o 
   4   0  10      127.64       99.87      2.75 o 
   5   0  10       66.43       59.88      2.45 o 
   6   0  10     3165.91     3120.94     32.64 o 
   7   0  10       12.15       14.46      2.65 o 
   8   0  10      746.63      698.81     16.84 o 
   9   0  10      533.77      497.14     11.30 o 
  10   0  10      582.29      602.15     15.00 o 
  11   0  10      328.94      335.57      9.92 o 
  12   0  10      341.74      333.94     14.21 o 
  13   0  10        2.33       -0.65      6.94 o 
  14   0  10        0.20        1.30      7.81 o 
  15   0  10        0.05       -4.56      8.24 o 
  16   0  10       37.74       39.92     11.64 o 
  17   0  10       38.61       30.30     12.15 o 
 -18   1  10       48.86       44.75      3.96 o 
 -17   1  10       62.24       66.48      5.36 o 
 -16   1  10        5.66        7.44      2.01 o 
 -15   1  10        6.68        8.30      1.71 o 
 -14   1  10        0.54        1.12      1.48 o 
 -13   1  10       11.75       12.59      1.56 o 
 -12   1  10       18.36       21.46      1.57 o 
 -11   1  10       14.10       15.25      1.09 o 
 -10   1  10        8.83        8.93      0.82 o 
  -9   1  10        2.73        3.38      0.79 o 
  -8   1  10      267.10      266.08      2.95 o 
  -7   1  10      595.77      556.14      4.44 o 
  -6   1  10     1389.39     1375.50     10.51 o 
  -5   1  10      153.52      148.25      2.27 o 
  -4   1  10     1590.90     1672.58     14.02 o 
  -3   1  10     1252.56     1280.75     12.99 o 
  -2   1  10      457.49      518.08      6.27 o 
  -1   1  10      117.63      149.27      2.06 o 
   0   1  10      103.75      124.10      2.05 o 
   1   1  10      128.54      124.04      2.16 o 
   2   1  10      132.94      173.49      2.19 o 
   3   1  10      942.24      913.46      7.70 o 
   4   1  10       61.05       61.18      1.57 o 
   5   1  10      712.18      748.96      6.66 o 
   6   1  10      104.68      113.95      2.73 o 
   7   1  10       39.98       44.69      2.27 o 
   8   1  10        7.98        9.93      2.02 o 
   9   1  10       37.57       43.60      2.78 o 
  10   1  10       38.81       36.65      3.20 o 
  11   1  10       11.14       10.42      2.50 o 
  12   1  10      131.75      145.62      6.36 o 
  13   1  10       23.24       16.98     10.63 o 
  14   1  10       99.40      112.40      9.71 o 
  15   1  10       89.28       89.51      9.41 o 
  16   1  10       62.62       67.85      9.33 o 
  17   1  10       21.74       17.35     10.45 o 
 -18   2  10       24.28       29.11      4.92 o 
 -17   2  10       31.21       36.48      5.33 o 
 -16   2  10        1.25       -1.75      3.52 o 
 -15   2  10      278.89      275.76      9.82 o 
 -14   2  10       77.30       82.96      3.75 o 
 -13   2  10      232.06      236.25      5.34 o 
 -12   2  10        0.35       -0.47      0.92 o 
 -11   2  10       98.70       99.66      2.15 o 
 -10   2  10       32.70       42.09      1.56 o 
  -9   2  10       22.65       27.80      1.18 o 
  -8   2  10        7.34        9.04      1.02 o 
  -7   2  10      192.81      186.57      2.71 o 
  -6   2  10        2.12        4.32      0.77 o 
  -5   2  10      623.15      649.15      5.88 o 
  -4   2  10     3205.65     3305.00     25.77 o 
  -3   2  10       18.85       14.13      1.03 o 
  -2   2  10      864.74      868.99      7.85 o 
  -1   2  10       23.85       31.62      1.17 o 
   0   2  10        5.38        7.13      0.77 o 
   1   2  10       11.54       13.93      0.86 o 
   2   2  10        7.00       10.62      0.75 o 
   3   2  10      134.52      121.39      2.05 o 
   4   2  10     1909.74     1774.37     13.18 o 
   5   2  10       24.72       18.74      1.17 o 
   6   2  10      400.57      377.17      5.02 o 
   7   2  10      266.33      252.79      4.71 o 
   8   2  10        2.94        1.77      1.65 o 
   9   2  10      110.21      113.43      3.88 o 
  10   2  10      407.18      373.71      7.38 o 
  11   2  10       29.29       31.78      4.31 o 
  12   2  10       72.56       79.42      5.15 o 
  13   2  10        1.74       -1.30      3.55 o 
  14   2  10       92.30      118.45      9.97 o 
  15   2  10        2.54       10.91      6.54 o 
  16   2  10        2.65        0.05      6.41 o 
  17   2  10        4.36       11.51      7.95 o 
 -18   3  10       11.47        5.28      4.95 o 
 -17   3  10       31.00       23.81      5.27 o 
 -16   3  10        0.53       -0.32      5.55 o 
 -15   3  10       43.97       45.72      3.57 o 
 -14   3  10       10.08        8.98      2.56 o 
 -13   3  10      353.03      363.60      7.47 o 
 -12   3  10       20.82       17.33      2.13 o 
 -11   3  10       38.87       37.69      1.70 o 
 -10   3  10       69.77       72.87      2.05 o 
  -9   3  10       38.69       40.47      2.72 o 
  -8   3  10        1.57        1.61      0.91 o 
  -7   3  10     1124.87     1112.20      9.24 o 
  -6   3  10      795.88      857.80      7.66 o 
  -5   3  10     1164.49     1165.68     10.39 o 
  -4   3  10      486.31      528.11      6.07 o 
  -3   3  10       15.49        8.61      0.93 o 
  -2   3  10      727.72      720.62      6.97 o 
  -1   3  10       33.26       39.54      1.37 o 
   0   3  10        5.29        1.56      0.83 o 
   1   3  10      483.52      491.36      5.04 o 
   2   3  10     1317.05     1329.80     11.35 o 
   3   3  10      104.34       77.62      1.68 o 
   4   3  10     2196.17     2114.11     15.99 o 
   5   3  10      382.55      367.58      4.25 o 
   6   3  10      254.81      271.39      4.19 o 
   7   3  10       47.10       45.01      2.21 o 
   8   3  10        5.58        5.92      1.55 o 
   9   3  10        6.22        7.59      2.90 o 
  10   3  10       97.67      105.29      4.40 o 
  11   3  10       15.68       15.83      3.27 o 
  12   3  10        2.71       -2.80      2.80 o 
  13   3  10        8.67       14.11      3.80 o 
  14   3  10       77.22       87.70      9.01 o 
  15   3  10        4.98        2.11      6.30 o 
  16   3  10        0.59       -5.98      5.98 o 
  17   3  10        1.68       -2.44      6.83 o 
 -18   4  10       12.33       12.78      5.41 o 
 -17   4  10        0.01       -2.89      4.75 o 
 -16   4  10        4.62       -1.25      3.01 o 
 -15   4  10       10.22        7.29      3.03 o 
 -14   4  10       52.97       56.55      3.76 o 
 -13   4  10       21.34       24.52      2.91 o 
 -12   4  10      113.01      128.00      4.76 o 
 -11   4  10        0.47        1.04      1.64 o 
 -10   4  10        0.70       -0.03      1.56 o 
  -9   4  10       42.70       46.67      2.14 o 
  -8   4  10       58.84       47.36      1.75 o 
  -7   4  10      169.21      147.45      2.61 o 
  -6   4  10       56.24       46.94      1.55 o 
  -5   4  10      170.53      159.44      3.40 o 
  -4   4  10       56.48       53.95      1.69 o 
  -3   4  10     1061.00     1036.43      9.50 o 
  -2   4  10      104.77       94.34      3.13 o 
  -1   4  10        0.72        2.13      0.93 o 
   0   4  10      160.08      160.57      3.30 o 
   1   4  10      465.62      472.54      5.57 o 
   2   4  10      125.06      175.78      3.06 o 
   3   4  10     1068.31     1142.08      8.25 o 
   4   4  10      384.71      402.13      4.16 o 
   5   4  10      196.22      159.00      3.52 o 
   6   4  10       75.93       80.32      2.57 o 
   7   4  10       49.06       48.97      2.52 o 
   8   4  10       33.18       28.11      2.08 o 
   9   4  10        1.70        4.08      1.93 o 
  10   4  10        7.13        3.26      2.31 o 
  11   4  10      197.36      192.13      6.92 o 
  12   4  10       54.53       44.86      4.48 o 
  13   4  10       16.87       11.87      5.91 o 
  14   4  10       15.14       13.29      4.09 o 
  15   4  10       13.59       11.23      6.72 o 
  16   4  10        3.81        7.41      7.48 o 
  17   4  10       20.04       31.49      8.19 o 
 -18   5  10        8.77       -0.27     10.41 o 
 -17   5  10       23.13       21.27      5.69 o 
 -16   5  10       42.49       39.14      6.31 o 
 -15   5  10       12.67       12.87      3.26 o 
 -14   5  10        0.20        1.08      2.51 o 
 -13   5  10        5.51        5.43      2.43 o 
 -12   5  10        6.96        7.49      2.33 o 
 -11   5  10        1.34       -0.29      1.73 o 
 -10   5  10      308.09      289.32      6.64 o 
  -9   5  10      859.11      800.62      9.48 o 
  -8   5  10      109.55       98.75      2.71 o 
  -7   5  10      109.38      113.91      2.48 o 
  -6   5  10       18.94       24.08      1.39 o 
  -5   5  10      487.35      447.32      6.55 o 
  -4   5  10        9.64        9.80      1.12 o 
  -3   5  10       28.56       35.67      1.64 o 
  -2   5  10        4.30        6.46      1.28 o 
  -1   5  10     1173.98     1150.28     12.33 o 
   0   5  10       18.55       15.92      1.49 o 
   1   5  10       61.14       55.28      1.77 o 
   2   5  10     3845.65     3855.37     29.15 o 
   3   5  10      877.40      834.29      6.47 o 
   4   5  10     1734.50     1718.45     13.15 o 
   5   5  10      414.61      401.49      5.21 o 
   6   5  10     1236.97     1165.55     11.60 o 
   7   5  10      129.94      138.85      3.69 o 
   8   5  10       36.95       40.93      2.50 o 
   9   5  10        1.00        0.88      2.17 o 
  10   5  10       13.10        8.23      3.17 o 
  11   5  10        0.32        2.90      3.59 o 
  12   5  10       24.81       15.91      3.78 o 
  13   5  10       15.02        4.74      3.58 o 
  14   5  10       35.92       38.54      4.78 o 
  15   5  10       77.49       79.43      7.33 o 
  16   5  10        7.36        0.20      8.42 o 
 -17   6  10       33.07       21.23      4.33 o 
 -16   6  10       96.60       95.95      6.83 o 
 -15   6  10       39.57       44.16      4.16 o 
 -14   6  10      339.78      347.21     11.07 o 
 -13   6  10      101.63       95.95      4.46 o 
 -12   6  10      135.34      136.58      4.83 o 
 -11   6  10      134.01      145.79      4.65 o 
 -10   6  10        0.44        2.74      1.74 o 
  -9   6  10        5.79        1.28      1.54 o 
  -8   6  10        0.00        1.66      1.36 o 
  -7   6  10      106.32      116.01      2.86 o 
  -6   6  10       26.09       20.71      1.56 o 
  -5   6  10     2487.40     2466.78     22.22 o 
  -4   6  10      224.10      208.47      3.45 o 
  -3   6  10      352.54      329.28      5.26 o 
  -2   6  10      259.59      267.87      4.67 o 
  -1   6  10     1846.46     1701.54     17.28 o 
   0   6  10     2955.26     2965.86     25.34 o 
   1   6  10      155.20      200.98      3.21 o 
   2   6  10      639.61      635.90      6.41 o 
   3   6  10     2474.99     2420.69     17.74 o 
   4   6  10      166.11      169.58      2.91 o 
   5   6  10      341.85      342.29      4.78 o 
   6   6  10       95.67       92.88      2.79 o 
   7   6  10      161.17      172.69      4.16 o 
   8   6  10       16.82       12.70      3.01 o 
   9   6  10      329.77      323.49      9.23 o 
  10   6  10        0.85       -2.85      2.85 o 
  11   6  10       57.16       60.56      5.94 o 
  12   6  10        4.03        3.33      3.26 o 
  13   6  10      118.47      126.05      9.49 o 
  14   6  10       50.60       49.16      5.28 o 
  15   6  10      167.29      151.36     14.07 o 
  16   6  10       62.68       71.56      7.92 o 
 -17   7  10        9.47       12.08      4.57 o 
 -16   7  10        0.15        5.64      3.53 o 
 -15   7  10      109.61      102.31      5.54 o 
 -14   7  10       14.20       12.25      2.90 o 
 -13   7  10        0.64       -0.60      2.37 o 
 -12   7  10       52.42       39.03      3.27 o 
 -11   7  10      116.02      123.52      6.32 o 
 -10   7  10       37.63       41.88      3.63 o 
  -9   7  10       91.91      107.30      3.76 o 
  -8   7  10      205.70      208.75      4.30 o 
  -7   7  10      206.92      184.83      4.46 o 
  -6   7  10      279.30      261.49      5.14 o 
  -5   7  10      324.75      336.05      5.84 o 
  -4   7  10      423.99      462.50      6.24 o 
  -3   7  10      206.13      209.21      3.96 o 
  -2   7  10      349.98      335.05      5.08 o 
  -1   7  10       39.74       44.07      2.06 o 
   0   7  10      789.99      796.83      9.20 o 
   1   7  10       93.66       87.52      2.27 o 
   2   7  10       34.14       34.46      1.96 o 
   3   7  10       53.18       55.40      2.06 o 
   4   7  10     2218.90     2227.65     18.74 o 
   5   7  10      155.65      146.04      3.08 o 
   6   7  10      171.41      172.85      3.56 o 
   7   7  10      133.26      129.49      4.24 o 
   8   7  10      185.50      169.64      4.93 o 
   9   7  10        4.30        4.95      3.73 o 
  10   7  10       42.33       47.40      5.84 o 
  11   7  10       13.37       15.48      4.19 o 
  12   7  10       10.57       13.31      4.54 o 
  13   7  10      104.22      100.19      6.09 o 
  14   7  10        1.21        1.67      3.88 o 
  15   7  10        1.91        1.70      4.18 o 
  16   7  10        7.41       11.11      6.98 o 
 -17   8  10        4.70        8.52      4.74 o 
 -16   8  10        2.98        3.70      4.25 o 
 -15   8  10       10.59        9.63      3.47 o 
 -14   8  10      112.63      112.64      5.64 o 
 -13   8  10        2.77        0.28      2.57 o 
 -12   8  10      114.69      121.45      4.95 o 
 -11   8  10       43.43       42.37      3.27 o 
 -10   8  10      255.79      249.60      5.65 o 
  -9   8  10       12.61       13.08      2.06 o 
  -8   8  10      120.83      111.25      3.99 o 
  -7   8  10      771.87      703.65      8.75 o 
  -6   8  10      147.65      173.35      3.72 o 
  -5   8  10      158.53      172.14      3.47 o 
  -4   8  10      134.83      113.90      3.49 o 
  -3   8  10      261.55      228.00      4.40 o 
  -2   8  10      308.71      315.49      8.75 o 
  -1   8  10      184.02      156.62      4.02 o 
   0   8  10     1779.72     1698.01     16.79 o 
   1   8  10     4329.35     4233.72     37.09 o 
   2   8  10     1661.94     1586.86     16.07 o 
   3   8  10        0.77       -0.03      1.19 o 
   4   8  10      123.19      114.77      2.48 o 
   5   8  10       10.92        6.87      1.23 o 
   6   8  10        3.34        3.87      1.45 o 
   7   8  10       68.36       74.70      3.70 o 
   8   8  10       15.89        9.83      3.21 o 
   9   8  10       49.04       56.57      4.86 o 
  10   8  10        5.01        1.11      3.40 o 
  11   8  10        4.49        6.45      3.82 o 
  12   8  10      198.98      208.91     10.35 o 
  13   8  10      203.03      214.89      8.17 o 
  14   8  10       34.73       37.28      5.08 o 
  15   8  10        0.16       -2.30      4.15 o 
  16   8  10        0.09       -1.71      5.09 o 
 -17   9  10        6.06        4.98      7.26 o 
 -16   9  10        0.47        0.52      5.35 o 
 -15   9  10        1.05        7.19      4.14 o 
 -14   9  10        0.62        1.53      3.11 o 
 -13   9  10      139.68      131.24      5.45 o 
 -12   9  10        1.14        0.13      2.42 o 
 -11   9  10       13.28       10.85      3.77 o 
 -10   9  10       59.08       52.94      3.18 o 
  -9   9  10       80.84       84.92      3.33 o 
  -8   9  10       28.60       22.01      2.31 o 
  -7   9  10        3.45        6.42      1.81 o 
  -6   9  10      480.49      487.48      6.86 o 
  -5   9  10      163.34      163.82      3.63 o 
  -4   9  10       70.35       77.02      2.45 o 
  -3   9  10        1.63        0.83      1.40 o 
  -2   9  10        9.61       13.13      1.71 o 
  -1   9  10      344.14      338.63      5.99 o 
   0   9  10       27.50       23.44      2.09 o 
   1   9  10        8.44        9.31      1.83 o 
   2   9  10      371.64      391.15      6.63 o 
   3   9  10      554.34      538.92      7.16 o 
   4   9  10      253.54      272.52      3.88 o 
   5   9  10       42.35       47.70      2.18 o 
   6   9  10        2.18        0.92      1.50 o 
   7   9  10       16.53       22.04      3.03 o 
   8   9  10       64.43       63.42      5.35 o 
   9   9  10       98.16       98.19      5.84 o 
  10   9  10        7.86        4.63      3.75 o 
  11   9  10      214.16      229.59      9.11 o 
  12   9  10        4.01        2.79      4.28 o 
  13   9  10       41.19       51.42      9.70 o 
  14   9  10       54.56       55.81      5.64 o 
  15   9  10        1.50       -3.93      3.97 o 
 -16  10  10        2.47       -1.12      4.42 o 
 -15  10  10       89.60       77.61      6.39 o 
 -14  10  10       98.71      103.88      6.59 o 
 -13  10  10        9.69        3.86      3.29 o 
 -12  10  10       33.67       31.26      3.45 o 
 -11  10  10       74.08       66.89      4.00 o 
 -10  10  10        4.60        3.04      2.18 o 
  -9  10  10       59.75       55.37      2.99 o 
  -8  10  10      390.59      394.64      7.17 o 
  -7  10  10      280.85      288.01      6.83 o 
  -6  10  10       73.55       69.21      2.77 o 
  -5  10  10       24.29       15.61      1.75 o 
  -4  10  10      140.27      149.02      3.51 o 
  -3  10  10        0.06        0.16      1.19 o 
  -2  10  10      365.21      351.37      6.30 o 
  -1  10  10       23.34       17.20      2.08 o 
   0  10  10       18.32       14.70      2.30 o 
   1  10  10        1.83       -0.90      1.56 o 
   2  10  10       38.41       39.59      2.56 o 
   3  10  10      203.34      214.18      4.34 o 
   4  10  10      109.62      118.41      2.52 o 
   5  10  10        4.56        3.49      1.23 o 
   6  10  10       96.33       92.71      3.60 o 
   7  10  10       26.05       17.57      5.13 o 
   8  10  10       15.57       16.07      4.05 o 
   9  10  10      120.65      122.80      6.42 o 
  10  10  10        2.60       -3.48      5.73 o 
  11  10  10       39.26       43.61      5.25 o 
  12  10  10       26.95       26.19      5.28 o 
  13  10  10       61.39       52.86      5.25 o 
  14  10  10        8.17       12.48      4.47 o 
  15  10  10        8.78        5.88      5.25 o 
 -16  11  10       17.49       19.44      5.41 o 
 -15  11  10       24.92       24.61      5.23 o 
 -14  11  10        8.12        5.06      5.23 o 
 -13  11  10       46.67       42.90      5.08 o 
 -12  11  10        3.78        0.70      2.67 o 
 -11  11  10        7.70        1.98      2.54 o 
 -10  11  10      110.91      108.70      4.39 o 
  -9  11  10      336.15      354.79      9.45 o 
  -8  11  10      492.72      490.17      8.96 o 
  -7  11  10      204.95      203.89      6.13 o 
  -6  11  10      487.05      480.65      7.79 o 
  -5  11  10      105.90       87.56      4.57 o 
  -4  11  10        0.86       -0.63      1.41 o 
  -3  11  10        7.59        7.21      1.62 o 
  -2  11  10       11.75       11.74      1.68 o 
  -1  11  10       88.33       81.07      3.67 o 
   0  11  10      182.10      153.79      4.37 o 
   1  11  10     1497.09     1448.87     16.56 o 
   2  11  10        2.33       -1.80      1.80 o 
   3  11  10        5.20        7.71      2.07 o 
   4  11  10       61.18       67.38      3.33 o 
   5  11  10      219.89      219.17      4.33 o 
   6  11  10      503.61      542.38      9.02 o 
   7  11  10      166.82      154.77      7.24 o 
   8  11  10      235.42      226.80      9.11 o 
   9  11  10      494.77      556.17     40.42 o 
  10  11  10        2.81       10.08      4.10 o 
  11  11  10      170.37      179.71      7.18 o 
  12  11  10       72.53       68.05      5.42 o 
  13  11  10        7.05        6.28      3.93 o 
  14  11  10        0.05        2.10      4.78 o 
  15  11  10        1.97        5.55      4.29 o 
 -16  12  10       15.44       28.57      5.91 o 
 -15  12  10       31.80       33.38      6.00 o 
 -14  12  10        0.18       -3.44      4.02 o 
 -13  12  10       83.98       68.09      6.01 o 
 -12  12  10       92.32       78.56      9.35 o 
 -11  12  10       18.59       13.33      3.53 o 
 -10  12  10       40.17       45.20      5.11 o 
  -9  12  10      204.98      201.51      7.93 o 
  -8  12  10       50.57       53.60      4.41 o 
  -7  12  10       29.95       26.76      3.62 o 
  -6  12  10      106.75      110.01      4.24 o 
  -5  12  10       39.78       37.74      2.64 o 
  -4  12  10      164.08      170.69      4.17 o 
  -3  12  10      254.23      252.23      5.34 o 
  -2  12  10      271.66      272.77      5.15 o 
  -1  12  10      514.56      505.85      7.30 o 
   0  12  10      734.36      678.57     10.11 o 
   1  12  10      366.22      350.79      6.84 o 
   2  12  10      136.44      123.15      4.90 o 
   3  12  10       35.54       40.31      4.13 o 
   4  12  10       11.68       10.86      2.16 o 
   5  12  10       42.44       40.47      2.75 o 
   6  12  10        5.24        1.82      2.35 o 
   7  12  10       34.88       41.72      4.47 o 
   8  12  10        0.40       -6.54      6.54 o 
   9  12  10       35.49       33.20      7.89 o 
  10  12  10      155.24      145.15      7.04 o 
  11  12  10      162.08      171.17      7.41 o 
  12  12  10       92.08      101.23      7.35 o 
  13  12  10       12.96       19.12      4.46 o 
  14  12  10        0.87       10.08      4.95 o 
 -15  13  10        1.11        1.76      4.89 o 
 -14  13  10        5.56       -3.04      4.54 o 
 -13  13  10        0.09       -3.01      3.96 o 
 -12  13  10      142.00      154.88      9.22 o 
 -11  13  10      332.76      356.37      9.79 o 
 -10  13  10      205.52      198.29      9.07 o 
  -9  13  10        7.45        6.89      3.17 o 
  -8  13  10       32.00       29.33      3.28 o 
  -7  13  10       66.20       70.71      3.92 o 
  -6  13  10       43.94       36.78      3.80 o 
  -5  13  10       56.75       58.90      5.35 o 
  -4  13  10      124.10      124.11      4.39 o 
  -3  13  10        0.22        1.03      1.97 o 
  -2  13  10       82.89       80.99      3.56 o 
  -1  13  10      592.37      557.82      9.22 o 
   0  13  10       72.75       65.80      3.37 o 
   1  13  10       57.03       64.49      3.78 o 
   2  13  10      242.18      251.76      6.71 o 
   3  13  10      245.03      238.46      6.68 o 
   4  13  10        0.38        0.77      1.74 o 
   5  13  10      104.60      118.31      4.34 o 
   6  13  10      148.88      153.47      4.32 o 
   7  13  10      441.38      478.82      8.76 o 
   8  13  10       74.71       75.78      7.35 o 
   9  13  10        2.18       -1.26      3.16 o 
  10  13  10        8.88        2.38      3.59 o 
  11  13  10       25.60       24.04      4.58 o 
  12  13  10       27.87       19.70      4.84 o 
  13  13  10       13.51       17.73      4.57 o 
  14  13  10        3.28        3.78      4.98 o 
 -15  14  10       52.42       49.27      6.66 o 
 -14  14  10        1.95        2.47      5.79 o 
 -13  14  10        9.37        5.53      5.61 o 
 -12  14  10        0.05        2.80      4.89 o 
 -11  14  10        0.65       -2.46      4.92 o 
 -10  14  10      100.46      100.04      6.40 o 
  -9  14  10       50.44       48.08      6.29 o 
  -8  14  10      412.94      402.25     11.28 o 
  -7  14  10       87.95       73.13      7.03 o 
  -6  14  10       45.05       42.63      4.32 o 
  -5  14  10       92.59       93.29      5.21 o 
  -4  14  10       68.16       56.46      4.36 o 
  -3  14  10      293.34      301.67      7.61 o 
  -2  14  10      326.50      325.21     14.58 o 
  -1  14  10      359.02      327.91      7.84 o 
   0  14  10        3.42        3.88      2.41 o 
   1  14  10      116.21      117.63      4.95 o 
   2  14  10      129.71      122.38      5.07 o 
   3  14  10        2.62       -0.76      2.70 o 
   4  14  10      120.28      119.53      5.86 o 
   5  14  10      128.45      124.98     10.52 o 
   6  14  10        2.98        1.90      2.66 o 
   7  14  10       61.41       73.61      4.47 o 
   8  14  10       29.81       35.38      3.99 o 
   9  14  10        2.07        8.91      3.40 o 
  10  14  10       55.17       58.68      9.38 o 
  11  14  10        6.59        1.95      3.91 o 
  12  14  10        9.90        2.10      4.29 o 
  13  14  10        3.05        2.28      4.17 o 
 -14  15  10       18.20       26.41     18.51 o 
 -13  15  10       39.67       34.07      7.19 o 
 -12  15  10       19.42       12.43      6.02 o 
 -11  15  10       40.80       34.59      7.74 o 
 -10  15  10        0.50        0.96      5.68 o 
  -9  15  10       10.83        5.40      4.10 o 
  -8  15  10       17.04        6.94      7.35 o 
  -7  15  10       25.17       27.70      4.55 o 
  -6  15  10       20.24       16.40      3.73 o 
  -5  15  10       30.78       34.31      4.21 o 
  -4  15  10        2.23        0.84      3.56 o 
  -3  15  10       24.18       20.85      3.71 o 
  -2  15  10       88.86       87.46      4.73 o 
  -1  15  10        0.00        1.86      2.70 o 
   0  15  10        0.42        1.77      3.15 o 
   1  15  10        2.24        7.81      2.88 o 
   2  15  10       44.08       43.90      3.82 o 
   3  15  10       61.70       69.25      5.01 o 
   4  15  10        1.24       -0.37      2.83 o 
   5  15  10      146.61      150.14      8.59 o 
   6  15  10       12.11        8.68      5.53 o 
   7  15  10        5.17        3.59      3.42 o 
   8  15  10        0.69       -0.93      1.82 o 
   9  15  10        4.39        4.65      3.27 o 
  10  15  10        7.64        9.66      5.32 o 
  11  15  10        0.26       -1.82      3.85 o 
  12  15  10        0.01       -4.68      4.68 o 
  13  15  10       16.95       16.13      5.08 o 
 -13  16  10        0.01        5.33      6.07 o 
 -12  16  10       26.72       18.01      6.58 o 
 -11  16  10       43.71       48.19      7.16 o 
 -10  16  10        0.01       -4.56      6.80 o 
  -9  16  10       38.12       37.18     15.19 o 
  -8  16  10        0.27       -3.20      3.66 o 
  -7  16  10       20.29       17.67      4.26 o 
  -6  16  10      488.01      503.02     14.03 o 
  -5  16  10        1.00       -0.86      3.63 o 
  -4  16  10      143.43      129.25      8.61 o 
  -3  16  10      142.79      133.76      6.56 o 
  -2  16  10       10.02        9.39      3.47 o 
  -1  16  10        4.97        3.21      4.08 o 
   0  16  10        5.14        3.38      2.86 o 
   1  16  10       85.22       87.70      5.52 o 
   2  16  10      147.15      153.60      6.88 o 
   3  16  10       16.42        4.22      3.33 o 
   4  16  10       13.11        6.06      4.34 o 
   5  16  10       66.63       77.95     10.99 o 
   6  16  10       80.88       71.04      7.00 o 
   7  16  10      165.50      168.25      9.61 o 
   8  16  10       25.15       24.20      2.31 o 
   9  16  10       35.11       37.68      5.32 o 
  10  16  10        7.48        4.88      3.82 o 
  11  16  10       22.54       20.45      4.80 o 
  12  16  10        4.63       10.91      4.72 o 
 -13  17  10       46.43       67.36     14.64 o 
 -12  17  10      191.46      229.59     12.96 o 
 -11  17  10       83.10       93.87      9.15 o 
 -10  17  10       30.31       28.20      9.69 o 
  -9  17  10       88.67      107.13      8.91 o 
  -8  17  10       24.87       25.03      6.00 o 
  -7  17  10      182.13      195.04      8.68 o 
  -6  17  10        0.08       -4.22      4.22 o 
  -5  17  10       81.92       87.29      6.06 o 
  -4  17  10      510.12      511.30     12.94 o 
  -3  17  10       55.03       62.99      5.30 o 
  -2  17  10       10.51        3.70      3.62 o 
  -1  17  10       42.44       49.12      5.96 o 
   0  17  10        1.66       -3.97      3.97 o 
   1  17  10        1.60       -2.64      3.93 o 
   2  17  10      124.51      140.82      8.53 o 
   3  17  10       42.91       34.55      5.69 o 
   4  17  10       14.87       14.17      4.96 o 
   5  17  10        2.75        3.85      4.43 o 
   6  17  10       72.01       72.18      7.06 o 
   7  17  10        3.21       -1.88      7.56 o 
   8  17  10        0.65        4.67      8.39 o 
   9  17  10        4.04        5.07      2.78 o 
  10  17  10        3.96        2.08      2.29 o 
  11  17  10        0.19        1.72      3.80 o 
 -12  18  10       15.65        4.32      9.36 o 
 -11  18  10       45.90       50.46      8.15 o 
 -10  18  10       23.74        4.12      9.55 o 
  -9  18  10       34.96       42.09     10.34 o 
  -8  18  10        4.59        7.53      5.99 o 
  -7  18  10        5.82        2.76      5.04 o 
  -6  18  10       12.71       16.89      4.52 o 
  -5  18  10       37.34       46.56      5.26 o 
  -4  18  10      238.87      234.59     16.85 o 
  -3  18  10      121.63      112.92     13.41 o 
  -2  18  10       48.91       48.62      9.76 o 
  -1  18  10        0.26       -4.22      4.22 o 
   0  18  10       89.90       90.30      7.33 o 
   1  18  10        7.44        3.23      4.53 o 
   2  18  10       55.86       40.18      5.92 o 
   3  18  10       46.48       36.09      5.77 o 
   4  18  10       23.15       20.31      5.36 o 
   5  18  10        3.82       -0.11      4.35 o 
   6  18  10      172.11      172.78     18.98 o 
   7  18  10       40.50       51.88     15.51 o 
   8  18  10       79.11       76.26      8.16 o 
   9  18  10       38.53       49.69      9.62 o 
  10  18  10        7.32        4.60      6.13 o 
 -11  19  10       18.97       24.69      7.23 o 
 -10  19  10      101.74      124.67     14.53 o 
  -9  19  10       84.17       98.78     13.16 o 
  -8  19  10       35.38       35.71      7.71 o 
  -7  19  10       43.29       52.54      7.61 o 
  -6  19  10       78.29       81.83      8.10 o 
  -5  19  10       97.58       88.50      7.85 o 
  -4  19  10        6.40        0.48     14.46 o 
  -3  19  10       19.51       18.56      6.07 o 
  -2  19  10      363.16      358.26     13.37 o 
  -1  19  10       67.36       83.98      8.06 o 
   0  19  10       19.43       19.08      5.33 o 
   1  19  10      125.58      133.42     19.02 o 
   2  19  10        5.51        5.24      6.18 o 
   3  19  10       25.03       21.76      5.54 o 
   4  19  10      164.91      172.77     12.44 o 
   5  19  10       94.80       89.62     10.27 o 
   6  19  10        0.02       -3.70      4.92 o 
   7  19  10        7.84        2.19      5.97 o 
   8  19  10       12.43        9.41      6.14 o 
   9  19  10        3.93        4.43      5.96 o 
 -10  20  10       21.54       26.15      7.22 o 
  -9  20  10        5.49        9.98     10.49 o 
  -8  20  10        5.64       -6.05      6.05 o 
  -7  20  10        6.74        4.20     11.50 o 
  -6  20  10        3.49       10.41      6.60 o 
  -5  20  10       25.06       26.44      7.12 o 
  -4  20  10       96.10       97.05      8.50 o 
  -3  20  10        5.40        9.10      5.68 o 
  -2  20  10       20.74       31.45      6.19 o 
  -1  20  10       39.77       48.32      6.53 o 
   0  20  10        4.65        5.03      6.69 o 
   1  20  10        0.41       -2.47      6.00 o 
   2  20  10       12.35       17.89      5.59 o 
   3  20  10        1.38        2.01      4.97 o 
   4  20  10       10.19        7.88      9.51 o 
   5  20  10        9.99        4.51      5.26 o 
   6  20  10        3.58       -2.47      5.40 o 
   7  20  10       13.93       17.33      6.74 o 
   8  20  10       34.88       30.06      7.00 o 
  -8  21  10        2.29       -6.00      9.55 o 
  -7  21  10        9.38       13.74      8.50 o 
  -6  21  10        2.55       -3.91      7.34 o 
  -5  21  10        6.16       -5.75      6.51 o 
  -4  21  10       20.38       20.00      9.80 o 
  -3  21  10       17.18        8.21      5.91 o 
  -2  21  10        5.88        0.41      5.31 o 
  -1  21  10        0.00       -4.24      5.13 o 
   0  21  10      124.07      107.58      8.88 o 
   1  21  10        1.33       -2.73      4.90 o 
   2  21  10       22.25       23.39      6.34 o 
   3  21  10       53.97       59.67      7.90 o 
   4  21  10       11.17        4.93      5.81 o 
   5  21  10       34.71       22.94      6.74 o 
   6  21  10        1.73        7.54      6.00 o 
   7  21  10        2.56       -3.49      9.18 o 
  -7  22  10        0.01       -7.01      7.01 o 
  -6  22  10       11.94       20.27      7.33 o 
  -5  22  10       36.75       30.07      7.30 o 
  -4  22  10       41.95       52.72     11.28 o 
  -3  22  10        2.01        6.54      6.25 o 
  -2  22  10       49.74       51.82      7.77 o 
  -1  22  10       41.94       52.08      7.69 o 
   0  22  10        0.23       -1.33      5.00 o 
   1  22  10        0.52       -4.35      5.21 o 
   2  22  10        1.10        0.07      5.54 o 
   3  22  10        0.39       -1.08      5.78 o 
   4  22  10       15.52       14.75      6.55 o 
   5  22  10        0.94        4.52      6.13 o 
  -4  23  10        5.93        6.32      6.46 o 
  -3  23  10        4.20        5.34      6.04 o 
  -2  23  10        0.95        6.95      5.98 o 
  -1  23  10        1.30       10.80      7.70 o 
   0  23  10       10.86        6.90      6.34 o 
   1  23  10        1.74        9.88      6.00 o 
   2  23  10       13.18       13.07      8.03 o 
   3  23  10       57.04       49.55      8.01 o 
 -18   1  11       15.42        7.63      7.63 o 
 -17   1  11       28.82       30.59      7.79 o 
 -16   1  11      105.25      102.25      6.47 o 
 -15   1  11       94.60       99.66      3.78 o 
 -14   1  11       60.67       56.67      3.35 o 
 -13   1  11       32.69       31.87      2.29 o 
 -12   1  11      422.60      413.40      5.99 o 
 -11   1  11      302.23      323.15      4.94 o 
 -10   1  11        1.05       -0.48      0.78 o 
  -9   1  11       48.42       45.29      1.32 o 
  -8   1  11        5.67        7.12      0.93 o 
  -7   1  11       24.59       26.99      1.05 o 
  -6   1  11     1166.00     1135.16     10.38 o 
  -5   1  11      410.78      376.50      4.32 o 
  -4   1  11      337.66      357.45      3.97 o 
  -3   1  11       14.02       15.93      1.76 o 
  -2   1  11       29.51       21.54      1.18 o 
  -1   1  11       71.23       72.31      2.16 o 
   0   1  11      156.35      169.48      2.08 o 
   1   1  11      213.12      160.90      2.21 o 
   2   1  11       77.30       88.36      1.59 o 
   3   1  11      228.83      257.02      3.07 o 
   4   1  11      740.89      704.47      7.35 o 
   5   1  11      565.78      525.10      5.62 o 
   6   1  11       22.32       21.23      1.56 o 
   7   1  11      165.02      172.74      4.01 o 
   8   1  11      195.21      207.11      5.03 o 
   9   1  11        0.82       -0.56      2.08 o 
  10   1  11       48.63       42.01      3.38 o 
  11   1  11      219.07      222.17      5.91 o 
  12   1  11       30.40       28.52      3.62 o 
  13   1  11       41.03       48.89      5.96 o 
  14   1  11        5.47        0.02      5.80 o 
  15   1  11      137.46      143.18     11.30 o 
  16   1  11       52.08       45.04      8.64 o 
 -18   2  11        0.17       -7.25      7.25 o 
 -17   2  11       15.37       13.21      3.53 o 
 -16   2  11       55.03       61.69      4.88 o 
 -15   2  11       25.00       19.77      3.67 o 
 -14   2  11       48.11       56.23      3.95 o 
 -13   2  11       27.94       30.46      4.21 o 
 -12   2  11       49.94       51.58      2.95 o 
 -11   2  11       42.80       43.49      1.82 o 
 -10   2  11       33.57       33.53      1.74 o 
  -9   2  11      208.01      176.82      2.98 o 
  -8   2  11       57.19       49.75      1.88 o 
  -7   2  11      450.17      453.61      4.56 o 
  -6   2  11       21.77       16.66      1.03 o 
  -5   2  11       53.00       60.18      1.47 o 
  -4   2  11     1688.13     1694.07     14.05 o 
  -3   2  11     3106.32     3133.97     24.55 o 
  -2   2  11      760.73      766.13      7.16 o 
  -1   2  11       68.45       68.20      1.65 o 
   0   2  11       45.39       43.82      1.12 o 
   1   2  11        0.16        0.74      0.67 o 
   2   2  11     1285.16     1246.49      9.44 o 
   3   2  11     2846.24     2914.23     19.95 o 
   4   2  11        2.38        1.44      0.85 o 
   5   2  11       50.35       30.02      1.50 o 
   6   2  11        1.50        0.57      1.05 o 
   7   2  11      395.21      415.46      6.28 o 
   8   2  11      427.71      412.70      7.08 o 
   9   2  11       12.77        7.68      2.30 o 
  10   2  11      240.13      244.24      5.88 o 
  11   2  11       26.44       29.00      3.23 o 
  12   2  11       57.66       60.71      4.80 o 
  13   2  11       86.42       90.96      5.85 o 
  14   2  11       99.66      113.52      8.01 o 
  15   2  11       13.72       18.40      7.31 o 
  16   2  11        0.79       -3.56      9.94 o 
 -18   3  11        2.49        9.94      7.92 o 
 -17   3  11       37.08       34.38      5.11 o 
 -16   3  11       63.99       59.45      5.37 o 
 -15   3  11      214.77      203.21      8.67 o 
 -14   3  11      546.06      539.83     10.94 o 
 -13   3  11      301.93      332.16      6.98 o 
 -12   3  11        6.90        7.32      2.12 o 
 -11   3  11       71.54       75.03      3.29 o 
 -10   3  11      137.76      138.91      3.40 o 
  -9   3  11        0.20        1.55      1.02 o 
  -8   3  11       69.60       51.13      1.64 o 
  -7   3  11       91.63       90.11      2.01 o 
  -6   3  11     1362.54     1348.86     10.49 o 
  -5   3  11      489.60      481.63      5.02 o 
  -4   3  11     2006.75     1881.91     15.67 o 
  -3   3  11      427.02      383.31      6.01 o 
  -2   3  11     1369.80     1393.18     12.06 o 
  -1   3  11      805.40      727.77      7.16 o 
   0   3  11      489.36      485.14      5.75 o 
   1   3  11      214.56      179.67      2.59 o 
   2   3  11     2537.32     2545.94     19.94 o 
   3   3  11     1163.86      998.49      8.36 o 
   4   3  11       99.26       81.28      1.84 o 
   5   3  11      178.55      189.85      3.53 o 
   6   3  11       39.79       34.25      1.83 o 
   7   3  11        5.39        6.54      1.54 o 
   8   3  11       25.99       24.55      2.03 o 
   9   3  11       54.36       54.03      3.06 o 
  10   3  11       93.23       94.30      3.94 o 
  11   3  11       55.89       47.95      4.26 o 
  12   3  11        0.69       -0.44      3.05 o 
  13   3  11      330.98      354.24     13.03 o 
  14   3  11      133.37      149.16     13.60 o 
  15   3  11       31.63       33.62      6.32 o 
  16   3  11        5.92       11.94      7.07 o 
 -18   4  11       28.36       29.25      5.04 o 
 -17   4  11        6.80        9.44      6.11 o 
 -16   4  11        6.46        7.72      5.39 o 
 -15   4  11        4.72        5.29      3.46 o 
 -14   4  11      119.69      124.00      4.74 o 
 -13   4  11       13.73       13.02      2.53 o 
 -12   4  11       60.84       61.42      3.39 o 
 -11   4  11        2.65        1.30      1.95 o 
 -10   4  11       26.18       22.57      2.02 o 
  -9   4  11      191.48      193.00      3.84 o 
  -8   4  11       63.99       73.24      2.50 o 
  -7   4  11      552.31      550.07      5.79 o 
  -6   4  11      756.35      735.83      6.94 o 
  -5   4  11     2071.08     2119.00     17.68 o 
  -4   4  11      132.28      122.98      2.55 o 
  -3   4  11        4.14        0.73      0.99 o 
  -2   4  11      276.17      274.72      3.79 o 
  -1   4  11       76.11       58.11      2.09 o 
   0   4  11       84.27       79.76      2.23 o 
   1   4  11      388.31      424.52      5.07 o 
   2   4  11      742.51      757.23      7.53 o 
   3   4  11      610.84      563.29      4.99 o 
   4   4  11      230.78      232.39      3.99 o 
   5   4  11     1325.23     1307.84     11.53 o 
   6   4  11      616.52      623.36      7.07 o 
   7   4  11       13.58       23.04      1.92 o 
   8   4  11       91.12       94.20      3.14 o 
   9   4  11       54.46       62.64      3.29 o 
  10   4  11       20.66       22.41      2.84 o 
  11   4  11       61.22       61.15      4.61 o 
  12   4  11        3.72        3.63      3.88 o 
  13   4  11        0.85       -1.98      3.38 o 
  14   4  11        3.29       -1.06      3.54 o 
  15   4  11       14.88       14.40      5.61 o 
  16   4  11       13.07       13.08      7.30 o 
 -17   5  11       32.04       29.51      5.68 o 
 -16   5  11       30.28       25.35      4.94 o 
 -15   5  11       26.45       29.37      3.61 o 
 -14   5  11       87.25       84.73      4.29 o 
 -13   5  11      102.57       99.98      4.36 o 
 -12   5  11      177.28      170.56      6.06 o 
 -11   5  11       54.42       52.18      3.15 o 
 -10   5  11       25.88       20.05      2.08 o 
  -9   5  11       55.66       55.45      2.45 o 
  -8   5  11       71.42       70.86      2.92 o 
  -7   5  11      162.79      160.96      3.59 o 
  -6   5  11       99.55      107.51      2.29 o 
  -5   5  11      445.44      456.84      6.97 o 
  -4   5  11      797.76      787.04      7.95 o 
  -3   5  11      584.93      553.52      7.00 o 
  -2   5  11     2098.18     1990.11     16.83 o 
  -1   5  11      517.73      475.48      6.60 o 
   0   5  11     2368.51     2258.52     22.05 o 
   1   5  11     2089.66     2016.65     17.33 o 
   2   5  11       78.20       66.81      2.58 o 
   3   5  11       99.17       97.70      2.36 o 
   4   5  11      412.63      415.08      4.52 o 
   5   5  11       32.73       20.00      1.44 o 
   6   5  11        3.25        3.32      1.20 o 
   7   5  11        7.39        6.94      1.63 o 
   8   5  11        0.13       -0.07      1.54 o 
   9   5  11       38.29       40.85      2.94 o 
  10   5  11        9.51        6.76      2.88 o 
  11   5  11        3.66       -2.74      2.74 o 
  12   5  11      168.33      174.28      7.06 o 
  13   5  11       70.08       57.38      5.12 o 
  14   5  11       14.37       18.66      4.32 o 
  15   5  11      103.28       86.76      8.33 o 
  16   5  11        5.97        4.20      5.90 o 
 -17   6  11        1.18        0.18      5.00 o 
 -16   6  11       12.13       12.97      3.75 o 
 -15   6  11        9.32       10.56      3.27 o 
 -14   6  11       29.76       33.92      3.80 o 
 -13   6  11       27.63       32.46      3.24 o 
 -12   6  11        2.01        3.76      2.36 o 
 -11   6  11        1.02       -0.56      1.96 o 
 -10   6  11      107.37       97.92      4.62 o 
  -9   6  11       65.21       71.32      3.07 o 
  -8   6  11      136.38      131.91      3.22 o 
  -7   6  11       56.41       67.96      2.28 o 
  -6   6  11      307.73      286.81      4.90 o 
  -5   6  11        2.79        7.51      1.34 o 
  -4   6  11      114.98      118.73      2.75 o 
  -3   6  11      167.46      178.16      3.67 o 
  -2   6  11     1833.83     1662.72     15.82 o 
  -1   6  11       20.83       22.38      2.06 o 
   0   6  11     1406.83     1443.42     14.21 o 
   1   6  11      203.28      176.94      3.11 o 
   2   6  11      118.11      113.84      2.63 o 
   3   6  11        5.65        5.11      1.42 o 
   4   6  11       59.84       59.86      1.87 o 
   5   6  11      293.75      288.38      4.30 o 
   6   6  11        0.86        0.50      1.56 o 
   7   6  11       14.03       13.86      2.64 o 
   8   6  11       53.39       59.03      3.47 o 
   9   6  11        8.50        5.63      4.14 o 
  10   6  11        7.67        7.20      2.94 o 
  11   6  11        0.40       -2.92      2.92 o 
  12   6  11        7.09        7.16      3.58 o 
  13   6  11        6.66        6.53      3.76 o 
  14   6  11        0.80       -0.42      3.66 o 
  15   6  11        5.83       18.86      4.86 o 
  16   6  11        6.51        4.52      5.92 o 
 -17   7  11        0.60        3.81      7.41 o 
 -16   7  11        0.43       -2.84      3.37 o 
 -15   7  11       58.38       57.72      4.68 o 
 -14   7  11        8.02        9.86      4.47 o 
 -13   7  11      213.82      221.46      6.42 o 
 -12   7  11        3.79        3.58      2.34 o 
 -11   7  11       13.06       14.74      2.55 o 
 -10   7  11        7.80        5.01      1.91 o 
  -9   7  11      211.54      205.54      4.54 o 
  -8   7  11       18.67       15.03      1.71 o 
  -7   7  11      100.99      106.36      3.02 o 
  -6   7  11       73.14       67.15      2.62 o 
  -5   7  11       21.76       23.84      2.09 o 
  -4   7  11      273.54      267.15      4.65 o 
  -3   7  11      184.44      173.23      4.04 o 
  -2   7  11        3.35        0.11      1.25 o 
  -1   7  11      518.96      508.21      7.25 o 
   0   7  11      614.68      524.63      6.94 o 
   1   7  11       46.89       38.86      1.78 o 
   2   7  11      107.93      107.31      3.36 o 
   3   7  11       25.28       17.15      1.99 o 
   4   7  11       19.15       22.30      1.24 o 
   5   7  11       10.13        8.46      1.52 o 
   6   7  11        6.97        6.72      1.35 o 
   7   7  11       20.46       16.03      2.25 o 
   8   7  11       38.93       44.03      3.08 o 
   9   7  11      206.49      220.08     12.38 o 
  10   7  11       26.82       26.16      4.33 o 
  11   7  11        0.51       -0.66      2.99 o 
  12   7  11       41.61       46.23      5.43 o 
  13   7  11       31.54       23.68      5.22 o 
  14   7  11        9.38        0.37      4.01 o 
  15   7  11       10.15        6.59      4.55 o 
  16   7  11        3.57        6.79      5.93 o 
 -17   8  11       47.54       35.82     12.76 o 
 -16   8  11       30.65       27.40      4.46 o 
 -15   8  11       63.52       64.95      5.06 o 
 -14   8  11        5.02        4.35      3.11 o 
 -13   8  11       18.29       15.83      2.98 o 
 -12   8  11      192.05      190.25      5.87 o 
 -11   8  11        0.43       -2.05      2.05 o 
 -10   8  11       39.02       37.54      2.68 o 
  -9   8  11       45.81       40.79      2.51 o 
  -8   8  11      338.28      308.45      5.42 o 
  -7   8  11       40.89       39.85      2.23 o 
  -6   8  11      225.75      223.41      4.24 o 
  -5   8  11      883.14      852.35     10.92 o 
  -4   8  11     1061.20     1008.93     12.22 o 
  -3   8  11        0.13       -1.31      1.31 o 
  -2   8  11        0.13        0.29      1.34 o 
  -1   8  11       32.48       25.33      1.91 o 
   0   8  11      487.70      471.08      6.67 o 
   1   8  11      541.94      542.81      7.95 o 
   2   8  11      474.47      460.48      8.42 o 
   3   8  11      167.20      164.98      5.28 o 
   4   8  11      718.49      734.45      9.73 o 
   5   8  11      320.87      320.74      5.23 o 
   6   8  11      489.06      487.73      6.29 o 
   7   8  11      109.00      106.52      4.39 o 
   8   8  11        0.03        0.56      2.48 o 
   9   8  11      136.48      134.46      6.45 o 
  10   8  11       31.06       34.05      6.15 o 
  11   8  11        1.72       -0.13      3.69 o 
  12   8  11        9.45        6.89      3.69 o 
  13   8  11       25.30       28.40      4.66 o 
  14   8  11        0.46       -3.81      3.86 o 
  15   8  11        6.02        3.74      4.44 o 
 -17   9  11       99.85      102.29     11.46 o 
 -16   9  11        1.48        0.18      4.26 o 
 -15   9  11        0.54       -2.78      3.40 o 
 -14   9  11       47.59       51.07      5.19 o 
 -13   9  11      113.46      109.41      5.48 o 
 -12   9  11        4.93        4.88      2.52 o 
 -11   9  11      190.31      188.88      5.80 o 
 -10   9  11      222.67      237.72      5.41 o 
  -9   9  11      229.84      249.04      5.31 o 
  -8   9  11       17.88       14.44      2.15 o 
  -7   9  11       92.61       86.85      4.23 o 
  -6   9  11       13.43        8.13      1.65 o 
  -5   9  11      101.41      103.97      2.92 o 
  -4   9  11      154.28      160.18      4.35 o 
  -3   9  11       66.64       61.17      2.57 o 
  -2   9  11      364.82      364.19      5.82 o 
  -1   9  11      312.70      317.26      5.42 o 
   0   9  11      692.54      603.26      8.67 o 
   1   9  11       84.70       84.63      3.20 o 
   2   9  11      135.33      125.96      3.89 o 
   3   9  11      127.58      141.55      4.20 o 
   4   9  11        0.05       -1.27      1.27 o 
   5   9  11       25.94       34.10      1.93 o 
   6   9  11        2.25        0.03      1.29 o 
   7   9  11      114.28      122.12      5.27 o 
   8   9  11        6.38        7.09      9.33 o 
   9   9  11       63.05       53.99      5.49 o 
  10   9  11      497.08      512.19     12.80 o 
  11   9  11      208.65      216.05     14.68 o 
  12   9  11      113.52      129.52     16.33 o 
  13   9  11      111.87      112.56      6.59 o 
  14   9  11       13.46       15.85      4.66 o 
  15   9  11       10.46        5.57      4.55 o 
 -16  10  11       11.36        7.77      4.66 o 
 -15  10  11       48.64       48.80      5.71 o 
 -14  10  11        3.92        3.18      3.47 o 
 -13  10  11        7.03        8.73      3.34 o 
 -12  10  11        1.74        2.71      2.62 o 
 -11  10  11       28.85       34.17      3.38 o 
 -10  10  11       80.60       72.77      3.73 o 
  -9  10  11      170.68      180.12      4.74 o 
  -8  10  11      363.00      360.45      6.83 o 
  -7  10  11       36.98       36.57      2.63 o 
  -6  10  11      159.06      149.89      3.85 o 
  -5  10  11        1.27        1.77      1.46 o 
  -4  10  11       62.70       60.64      2.47 o 
  -3  10  11      229.99      206.60      3.74 o 
  -2  10  11      334.97      345.84      5.84 o 
  -1  10  11      102.40      103.72      3.57 o 
   0  10  11        3.13        2.35      1.66 o 
   1  10  11       20.91       25.58      2.34 o 
   2  10  11        0.24       -1.54      1.54 o 
   3  10  11      374.45      381.29      6.97 o 
   4  10  11      197.49      184.87      5.34 o 
   5  10  11       31.26       24.17      2.37 o 
   6  10  11        6.44        5.50      1.66 o 
   7  10  11       79.46       85.93      4.05 o 
   8  10  11      215.05      219.22     10.99 o 
   9  10  11        1.99       -3.49      3.49 o 
  10  10  11        4.49        8.66      4.49 o 
  11  10  11        0.74        0.61      3.95 o 
  12  10  11       83.68       84.11     11.27 o 
  13  10  11        3.30       -0.75      3.36 o 
  14  10  11        0.34       -0.34      4.20 o 
  15  10  11       13.63       14.78      5.06 o 
 -16  11  11        2.13        1.07      4.52 o 
 -15  11  11       18.00       18.81      5.23 o 
 -14  11  11        6.20       11.79      4.60 o 
 -13  11  11       25.59       17.42      3.78 o 
 -12  11  11      303.54      298.06      9.10 o 
 -11  11  11      177.02      177.09      5.99 o 
 -10  11  11        6.11        3.26      2.38 o 
  -9  11  11       30.09       35.17      3.92 o 
  -8  11  11       42.28       37.67      2.94 o 
  -7  11  11       50.45       50.62      3.02 o 
  -6  11  11        4.93        9.39      1.91 o 
  -5  11  11        8.56        5.14      1.69 o 
  -4  11  11       41.69       34.50      2.17 o 
  -3  11  11       78.19       82.65      2.84 o 
  -2  11  11       74.87       58.19      2.97 o 
  -1  11  11      530.12      529.06      8.41 o 
   0  11  11       94.13       89.15      3.56 o 
   1  11  11      207.00      220.14      5.29 o 
   2  11  11       41.05       41.56      2.94 o 
   3  11  11        0.45        1.15      2.91 o 
   4  11  11       83.12       86.82      4.44 o 
   5  11  11       17.46       22.15      2.74 o 
   6  11  11       68.08       72.65      4.77 o 
   7  11  11      216.16      217.29      6.12 o 
   8  11  11       87.94       76.39     11.97 o 
   9  11  11       47.54       47.62      5.41 o 
  10  11  11      228.49      270.57     18.84 o 
  11  11  11      235.39      237.79      9.37 o 
  12  11  11      156.51      165.20      7.32 o 
  13  11  11       11.46        0.65      4.08 o 
  14  11  11        3.92        6.86      4.31 o 
 -15  12  11        2.10        4.70      4.73 o 
 -14  12  11        6.39        7.58      4.65 o 
 -13  12  11        7.14        2.78      3.99 o 
 -12  12  11       11.29        6.91      4.80 o 
 -11  12  11        1.36        0.72      4.35 o 
 -10  12  11        0.44       -1.10      2.84 o 
  -9  12  11      428.41      429.84      8.82 o 
  -8  12  11      156.37      145.17      5.17 o 
  -7  12  11       36.97       48.77      3.31 o 
  -6  12  11       69.78       77.36      3.64 o 
  -5  12  11       22.96       20.67      2.23 o 
  -4  12  11       33.46       37.77      2.42 o 
  -3  12  11       54.34       52.73      2.62 o 
  -2  12  11        0.76       -0.35      1.82 o 
  -1  12  11        3.00        6.20      2.23 o 
   0  12  11       96.03       82.02      3.29 o 
   1  12  11        5.66        9.92      2.61 o 
   2  12  11       30.68       39.88      3.51 o 
   3  12  11        1.87       -2.18      2.18 o 
   4  12  11      178.93      173.84      8.48 o 
   5  12  11        2.12       -1.48      2.60 o 
   6  12  11       12.41        8.37      1.58 o 
   7  12  11       72.71       80.41      3.83 o 
   8  12  11      121.72      119.30      6.86 o 
   9  12  11       48.34       45.97      5.82 o 
  10  12  11      176.71      187.50      7.74 o 
  11  12  11       14.23        6.78      4.31 o 
  12  12  11        8.64       10.20      4.23 o 
  13  12  11        0.71        2.95      4.18 o 
  14  12  11       10.57        6.64      4.42 o 
 -15  13  11       46.27       39.90      6.16 o 
 -14  13  11        3.69       -1.80      6.58 o 
 -13  13  11        3.03        0.71      4.28 o 
 -12  13  11       41.53       45.54      5.31 o 
 -11  13  11       57.82       54.29      5.61 o 
 -10  13  11       55.47       47.72      4.06 o 
  -9  13  11        0.04       -2.51      2.51 o 
  -8  13  11        0.31        2.28      2.55 o 
  -7  13  11       13.13        9.06      2.58 o 
  -6  13  11        4.45        5.83      2.40 o 
  -5  13  11       47.94       38.73      3.11 o 
  -4  13  11        7.06        5.98      2.04 o 
  -3  13  11      113.26      111.15      3.85 o 
  -2  13  11       58.43       59.10      3.31 o 
  -1  13  11       57.00       55.78      3.24 o 
   0  13  11      879.67      864.53     16.28 o 
   1  13  11       19.98       15.03      2.44 o 
   2  13  11       31.93       35.20      3.29 o 
   3  13  11        1.26        0.01      3.15 o 
   4  13  11       61.94       65.55      6.06 o 
   5  13  11      203.69      225.22      9.90 o 
   6  13  11        1.58        6.00      6.73 o 
   7  13  11        0.11        2.89      1.66 o 
   8  13  11      278.75      300.96      6.81 o 
   9  13  11       18.77       21.57      6.14 o 
  10  13  11        0.57       -3.19      3.19 o 
  11  13  11       19.13       19.75      4.64 o 
  12  13  11        0.10       -3.90      3.90 o 
  13  13  11        0.08       -0.50      4.04 o 
 -14  14  11       12.66       14.05      5.49 o 
 -13  14  11        0.39        1.36      4.57 o 
 -12  14  11        0.72        3.39      4.23 o 
 -11  14  11      332.49      321.20     10.50 o 
 -10  14  11       20.11       20.08      4.82 o 
  -9  14  11      131.60      121.71      6.07 o 
  -8  14  11      145.45      149.96      7.24 o 
  -7  14  11     1112.02     1186.03     28.93 o 
  -6  14  11      454.70      441.22     11.25 o 
  -5  14  11        1.11       -1.25      3.39 o 
  -4  14  11        0.40       -1.70      2.18 o 
  -3  14  11        9.53       12.18      2.60 o 
  -2  14  11      150.68      149.17      5.53 o 
  -1  14  11       69.99       58.82      5.79 o 
   0  14  11       26.81       27.41      3.57 o 
   1  14  11       70.01       69.75      5.63 o 
   2  14  11      101.75       84.95      4.53 o 
   3  14  11       49.85       42.10      3.83 o 
   4  14  11      100.34      111.01      7.57 o 
   5  14  11      261.43      287.79      9.00 o 
   6  14  11      314.79      345.18     12.89 o 
   7  14  11      180.33      184.26      5.44 o 
   8  14  11        6.55        1.96      1.85 o 
   9  14  11       12.11       13.38      3.30 o 
  10  14  11      103.87       99.24      7.65 o 
  11  14  11        8.01        8.98      5.36 o 
  12  14  11        6.32        2.75      4.37 o 
  13  14  11        1.13       -4.31      4.31 o 
 -14  15  11       24.42       27.57      6.10 o 
 -13  15  11       72.35       67.86      8.20 o 
 -12  15  11       29.16       46.81      7.77 o 
 -11  15  11       87.01       95.38      8.20 o 
 -10  15  11       79.53       77.91      7.27 o 
  -9  15  11        1.76        4.39      4.10 o 
  -8  15  11        0.20       -3.34      3.34 o 
  -7  15  11       65.93       64.72      5.43 o 
  -6  15  11        5.28        5.69      7.08 o 
  -5  15  11       84.35       79.11      5.69 o 
  -4  15  11       34.75       34.65      5.93 o 
  -3  15  11      164.31      163.55      8.77 o
[truncated: 344,102 more chars]
